# Supplementary material for: Increased chronic kidney disease development and progression in diabetic patients after appendectomy: a population-based cohort study
Source: PeerJ. 2018 Jun 13;6:e5019. doi: 10.7717/peerj.5019 (PMC6004103; doi:10.7717/peerj.5019)
Supplement: Data S1 [file peerj-06-5019-s001.xlsx]

## Sheet: dataset
ID	INS_AMT	SEX	death	age	Append	CKD	ESRD	com_ckd	com_esrd	T_ckd	T_esrd	CCI	hypertension	DM	hyperlipidemia	CAD	CHF	Arrhythmia	stroke	PAOD	Gout	COPD	anti_diabetic	antihypertensive	nsaids	analgesic	statins	clinicvisit
00005162aefb3d6f408b5a6ac3237dd6	0	1	0	51.5318	1	1	1	1	1	4.57221	10.6831	1	0	1	0	0	0	0	0	0	0	0	1	0	0	0	0	18
0000729d032e6a0519ef07b73a035c89	9900	1	0	20.6708	0	0	0	0	0	4.69541	4.69541	0	0	0	0	0	0	0	0	0	0	0	0	0	0	0	0	10
00015b6c61e1b995c4be685b12a6c89b	14553.8	1	1	67.8001	0	0	0	2	2	0.0958248	0.0958248	10	1	0	1	0	0	0	0	0	0	0	0	1	1	1	1	2
0002314dd76b98b6fc3ad2bc22d0bb45	0	0	0	55.6851	0	0	0	0	0	13.1855	13.1855	0	0	0	0	0	0	0	0	0	0	0	0	0	0	0	0	11
0004b96d97b60d7d0fb0c629362a1b20	13107.7	1	0	59.4743	0	0	0	0	0	9.84805	9.84805	0	0	0	0	0	0	0	0	0	0	0	0	0	0	0	0	3
0004d807e97a7552c801bb1654855417	14443.6	1	0	54.1246	0	0	0	0	0	6.48597	6.48597	0	0	0	1	0	0	0	0	0	0	0	0	0	0	0	1	44
000956bf257202db12beb4e04535db6d	26127.1	1	0	35.2444	0	0	0	0	0	2.88843	2.88843	0	0	0	0	0	0	0	0	0	0	0	0	0	0	0	0	12
0009e665003021fa797b130771029fd9	22402.9	0	0	30.5982	0	0	0	0	0	1.51951	1.51951	0	0	0	0	0	0	0	0	0	0	0	0	0	0	0	0	15
000cf7a792e49a1ad6053f422f67c093	12410.8	0	1	47.0883	0	0	0	2	2	1.12526	1.12526	0	0	0	0	0	0	0	0	0	0	0	0	0	0	0	0	29
000e83420416d9b009d2fde3579b5292	7636.45	0	0	24.9802	1	0	0	0	0	11.3183	11.3183	0	0	0	0	0	0	0	0	0	0	0	0	0	0	0	0	25
000ed057527d289223f3044badea16d5	19969.6	1	0	35.0363	0	0	0	0	0	1.25941	1.25941	0	0	0	0	0	0	0	0	0	0	0	0	0	0	0	0	6
000fb5ba80a15b75826562ca5f74a608	58592.3	1	0	42.9268	0	0	0	0	0	10.7433	10.7433	0	0	0	0	0	0	0	0	0	0	0	0	0	0	0	0	8
001081198bc81971d0d58f8122ad9f38	12643.9	1	0	32.0739	0	0	0	0	0	0.0821355	0.0821355	0	0	0	0	0	0	0	0	0	0	0	0	0	0	0	0	2
001094c24f468f2d2e4bb031c26b20d6	2359.14	0	1	68.1177	0	0	0	2	2	6.83368	6.83368	1	1	0	0	0	0	0	0	0	0	1	0	0	0	0	0	20
00120ecffa1db1975b7ee72d07d275ee	27692.3	0	0	29.2841	0	0	0	0	0	3.82478	3.82478	0	0	0	0	0	0	0	0	0	0	0	0	0	0	0	0	28
0014d8ed819e4dd6e622f5b2699707bd	80961.5	1	0	57.295	0	0	0	0	0	2.65572	2.65572	9	0	0	0	0	0	0	0	0	0	0	0	0	0	0	0	46
00150530a58504a689063609ff59fc00	20376.9	1	0	64.5339	0	0	0	0	0	3.16769	3.16769	11	0	0	1	0	0	0	0	0	0	1	0	0	0	0	0	50
00151bc9e586040d3b2b84c124aca6d2	21369.2	0	0	50.8994	0	0	0	0	0	4.39973	4.39973	0	0	0	0	0	0	1	0	0	0	0	0	0	0	0	0	8
001608f751214ddfcc8c5ef2b5aeac11	10748.5	1	0	35.9206	0	0	0	0	0	6.57358	6.57358	0	0	0	0	0	0	0	0	0	0	0	0	0	0	0	0	1
0016219c6ec45ec27603ddca810cc826	12287.1	1	1	27.165	0	0	0	2	2	6.79808	6.79808	0	0	0	0	0	0	0	0	0	0	0	0	0	0	0	0	3
00168ee7a5c08b8a9406e95c6605a6c8	7533.33	0	0	51.8467	0	0	0	0	0	6.12731	6.12731	4	0	0	0	0	0	1	0	0	0	0	0	1	1	1	0	35
00188a465852c80f4e048d800df2258c	26925.7	1	0	45.6838	0	0	0	0	0	3.67693	3.67693	1	0	0	0	0	0	0	0	0	0	0	0	0	0	0	0	42
001a682590b8c536aeae86bf1a180feb	35758.2	1	0	38.7187	0	0	0	0	0	0.766598	0.766598	0	0	0	0	0	0	0	0	0	0	0	0	0	0	0	0	17
001b581a96c8425b2bba8da212a1d57a	19530.8	0	0	59.321	0	0	0	0	0	0.791239	0.791239	0	0	0	0	0	0	0	0	0	0	0	0	0	0	0	0	2
001b923c2603b857320a648b2afd2746	17952	1	0	42.089	0	0	0	0	0	5.59343	5.59343	0	0	0	0	0	0	0	0	0	0	0	0	0	0	0	0	14
001be6806cea37449b3b3d79677c00aa	10285.7	0	0	55.2307	0	0	0	0	0	9.37988	9.37988	0	0	0	0	0	0	0	0	0	0	0	0	0	0	0	0	21
001cbb29dc8c16e59ea9fc446775470a	20376.9	1	0	58.5873	0	0	0	0	0	11.0719	11.0719	1	1	0	1	0	0	0	1	0	0	0	0	1	0	0	1	21
001dedc740a1c47496cef5c7cedf6c82	13082.4	1	0	24.6023	0	0	0	0	0	7.49897	7.49897	0	0	0	0	0	0	0	0	0	0	0	0	0	0	0	0	7
001e9cf1310da57ab0b2ec1b1faafc6a	25107.7	0	0	39.3347	0	0	0	0	0	0.637919	0.637919	2	0	0	0	0	0	0	0	0	0	1	0	0	0	0	0	23
0021b7ab1adbb2c181d7678339dae3f5	6434.08	1	0	19.0308	0	0	0	0	0	8.72553	8.72553	0	0	0	0	0	0	0	0	0	0	0	0	0	0	0	0	6
0021e616f3802520d31247b611715919	19334.2	0	0	31.2498	0	0	0	0	0	2.9076	2.9076	0	0	0	0	0	0	0	0	0	0	0	0	0	0	0	0	18
002300cbed3c0a87e03bc058ee790c40	0	1	0	22.8611	1	0	0	0	0	0.117728	0.117728	1	0	0	0	0	0	0	0	0	0	1	0	0	0	0	0	3
002525465ad81de3495ba758b4c5a9f5	16281.5	0	0	24.5941	0	0	0	0	0	8.6872	8.6872	0	0	0	0	0	0	0	0	0	0	0	0	0	0	0	0	15
00255bcbd6946244ce5839a9bcb869d8	38721.4	1	0	38.2779	0	0	0	0	0	13.2676	13.2676	0	0	0	0	0	0	0	0	0	0	0	0	0	0	0	0	18
0025960d5aa13d78d0c5b670b4e5aea8	19757.1	0	0	37.5195	1	0	0	0	0	10.078	10.078	0	0	0	0	0	0	0	0	0	0	0	0	0	0	0	0	7
002861ea97f7918f8ca04023b322d16a	1095.86	1	0	81.7194	0	0	0	0	0	5.13895	5.13895	4	1	1	1	1	0	0	1	0	1	1	0	1	1	0	0	50
00295cffa1d7a41962b096e0f38eb0ca	32933.3	1	0	44.2683	0	0	0	0	0	9.64545	9.64545	0	0	0	0	0	0	0	0	0	0	0	0	0	0	0	0	4
002a898001ddc1efec22e26a018fe0c9	28173.3	1	0	19.4661	0	0	0	0	0	12.4654	12.4654	0	0	0	0	0	0	0	0	0	0	0	0	0	0	0	0	8
002daba4fd4f99891919be047b609afb	8574.64	1	0	51.4415	0	0	0	0	0	8.35044	8.35044	1	0	1	1	0	0	0	0	0	0	0	1	0	0	0	0	12
0033925012c605ac158f4162e33ee758	955.667	0	1	81.3525	0	0	0	2	2	5.63997	5.63997	1	1	0	1	0	0	0	0	0	0	1	0	1	1	0	1	19
0033edf411cfa12013c88a0a7e45ba6a	9011.26	1	0	23.9507	1	0	0	0	0	2.96235	2.96235	0	0	0	0	0	0	0	0	0	0	0	0	0	0	0	0	6
00346474b15a69efd6733fb43effc4a1	1970.35	1	0	52.5749	0	0	0	0	0	3.36208	3.36208	1	0	0	0	1	0	1	0	0	0	0	0	1	0	0	0	44
003675608ef1e479c94d60765587f2b7	4846.15	0	0	20.9966	0	0	0	0	0	3.10746	3.10746	0	0	0	0	0	0	0	0	0	0	0	0	0	0	0	0	8
00391cc15bc2f672d8f04a0420cbcef0	17612.3	0	0	40.6543	0	0	0	0	0	6.05613	6.05613	0	0	0	0	0	0	0	0	0	0	0	0	0	0	0	0	6
00397434645d0ab29ef142a800a9e8f4	16840	0	0	49.6701	0	0	0	0	0	1.70568	1.70568	2	1	0	1	0	0	0	0	0	0	0	0	1	0	0	0	56
003b0f4bd7ac03d7d32d8588e30d7d64	2814.79	1	1	70.0233	0	1	0	1	2	1.94114	5.74949	1	1	0	0	0	0	0	1	0	0	0	0	1	1	0	1	41
003b42fa0babe7bd17216c1bfd1b852c	19927.4	1	0	31.0992	0	0	0	0	0	8.45448	8.45448	0	0	0	0	0	0	0	0	0	0	0	0	0	0	0	0	3
003be8a14940a360c4c75d7f60274edd	20592.9	0	0	48.7118	1	0	0	0	0	10.2697	10.2697	1	0	0	0	0	0	0	0	0	0	0	0	0	0	0	0	6
003e0ab22e2dcf311c0539fa862c7d85	17533.9	1	0	34.2669	0	0	0	0	0	11.5264	11.5264	0	0	0	0	0	0	0	0	0	0	0	0	0	0	0	0	17
003e90924b67eea19890c14efc8879b2	0	0	0	67.332	0	0	0	0	0	6.49692	6.49692	0	0	0	0	0	0	0	0	0	0	0	0	0	0	0	0	35
003eb6e70767f82913ba0e89a748a072	14953.7	1	0	26.5572	1	0	0	0	0	12.2656	12.2656	0	0	0	0	0	0	0	0	0	0	0	0	0	0	0	0	24
004123d2592c3a2bf15d313a02d72be3	18891.4	0	0	22.6612	1	0	0	0	0	12.0493	12.0493	0	0	0	0	0	0	0	0	0	0	0	0	0	0	0	0	12
00430247a59379fa0db584d3c01d3437	3129.8	0	0	44.7885	0	0	0	0	0	0.5859	0.5859	1	0	0	0	0	0	0	0	0	0	0	0	0	0	0	0	18
00430840a98f5ff2a570c2cbdd218b24	55675	1	0	54.0671	0	0	0	0	0	4.45996	4.45996	0	1	0	1	0	0	1	0	0	0	0	0	0	0	0	0	48
004361e55a703755b2c213e2cd696d86	42213.3	1	0	28.9528	0	0	0	0	0	11.0691	11.0691	0	0	0	0	0	0	0	0	0	0	0	0	0	0	0	0	8
0044257e6ccdd35476b5ebb5d54699d1	12056.2	0	0	28.5969	0	0	0	0	0	9.54141	9.54141	1	0	0	0	0	0	0	0	0	0	1	0	0	0	0	0	15
0044be9174a8fc5838d7c65d5270f8e5	21720	1	0	36.5147	0	0	0	0	0	9.11431	9.11431	1	0	0	0	0	0	0	0	0	1	0	0	0	0	0	0	23
0045c26134c25f530f0ace5e356bcc8d	11042.2	0	0	23.5072	0	0	0	0	0	6.11088	6.11088	0	0	0	0	0	0	0	0	0	0	0	0	0	0	0	0	16
0048d8f07732e63fed228a121958ad7d	7647.13	1	0	65.1362	0	0	0	0	0	0.306639	0.306639	3	1	1	1	0	0	0	1	0	1	0	1	1	0	0	1	12
0049863984f9eac9f45124e01db88994	8455.44	1	0	23.3758	0	0	0	0	0	5.4976	5.4976	0	0	0	0	0	0	0	0	0	0	0	0	0	0	0	0	18
004b2262141ae0b574ec708c1061036a	5239.77	0	1	35.3785	0	0	0	2	2	8.84326	8.84326	0	1	0	0	0	0	0	0	0	0	0	0	1	1	0	0	30
004bc1032688dbbe5f30307115cc93ca	18190.3	1	0	35.154	1	0	0	0	0	7.58932	7.58932	0	0	0	0	0	0	0	0	0	0	0	0	0	0	0	0	8
004c24b1b6cf17eb46087856abd0dc91	28063.2	1	0	25.0294	0	0	0	0	0	12.553	12.553	0	0	0	0	0	0	0	0	0	0	0	0	0	0	0	0	13
004c8000beec6be8b573cb7573db9df1	606.294	1	0	23.0773	1	0	0	0	0	6.70773	6.70773	0	0	0	0	0	0	0	0	0	0	0	0	0	0	0	0	22
004e6897d58fa4d1e7d7bb04e79d55d8	10699.9	0	0	27.0719	0	0	0	0	0	4.54209	4.54209	0	0	0	0	0	0	0	0	0	0	0	0	0	0	0	0	2
004f40862c5b1f88f6abf39274cf70e3	39353.3	0	1	54.089	0	0	0	2	2	1.77139	1.77139	1	0	0	0	1	0	1	0	0	0	0	0	0	0	0	0	18
004f59cbe2e231a209567375e2bbf8a0	20376.9	0	0	45.7988	0	0	0	0	0	6.60917	6.60917	8	0	0	0	0	0	0	0	0	0	0	0	1	0	0	0	43
004f6030e9181e52136a8d02f2eba623	24847	1	0	26.7296	0	0	0	0	0	8.70089	8.70089	0	0	0	0	0	0	0	0	0	0	0	0	0	0	0	0	5
0051119d202a66aa28d9c8f304f22b33	17700	1	0	28.4216	0	0	0	0	0	2.76797	2.76797	0	0	0	0	0	0	0	0	0	1	0	0	0	0	0	0	19
005208d7f8e0e2b11cdb29db957c3b7b	9753.27	0	0	18.1273	0	0	0	0	0	12.5749	12.5749	0	0	0	0	0	0	0	0	0	0	0	0	0	0	0	0	5
00535cef83b30f1278bacd894840549e	7837.25	1	0	27.2142	0	0	0	0	0	0.364134	0.364134	1	0	0	0	0	0	0	0	0	0	0	0	0	0	0	0	2
005422cd66ff0ef4907c6a45900ebeb2	19546.2	0	0	43.4634	1	0	0	0	0	11.05	11.05	0	0	0	0	0	0	0	0	0	0	0	0	0	0	0	0	20
0054b1638ad54c5b9e9141bbe0f10de1	8771	1	0	56.1725	0	0	0	0	0	1.5989	1.5989	3	1	1	1	0	0	0	0	0	1	0	0	0	0	0	0	13
005501581092b5d4247b2a93361590d8	15540	1	0	55.6222	1	0	0	0	0	8.76112	8.76112	0	0	0	0	0	0	0	0	0	0	0	0	0	0	0	0	3
005551da7a24f18d50576c180f7ef052	12728.6	0	0	39.5127	0	0	0	0	0	2.43395	2.43395	1	0	0	0	0	0	0	0	0	0	1	0	0	0	0	0	7
005570ff5e5dadda88b1369059460edb	12028.5	0	0	29.1718	0	0	0	0	0	6.40657	6.40657	0	0	0	0	0	0	0	0	0	0	0	0	0	0	0	0	15
0055ce475fab1b4750f35c7416234399	29304.2	0	0	49.3196	0	0	0	0	0	1.00205	1.00205	11	0	0	1	0	0	0	0	0	0	1	0	0	0	0	0	19
005662a63d97228d8dc9380bb2c24cf8	29520	0	0	33.514	0	0	0	0	0	8.75838	8.75838	2	0	0	0	0	0	0	0	0	0	0	0	0	0	0	0	15
00567b9bbeb2d1daf00bbb62f43e16f9	9752.31	1	0	18.2286	0	0	0	0	0	9.02943	9.02943	0	0	0	0	0	0	0	0	0	0	0	0	0	0	0	0	4
005b9e5b0ca6197701e896eba2baa5ba	16960	0	1	28.9117	0	0	0	2	2	1.4319	1.4319	0	0	0	0	0	0	0	0	0	0	0	0	0	0	0	0	1
005be52db9f2512eefdd7726065470d0	22338.5	0	0	47.5044	0	0	0	0	0	10.7789	10.7789	3	0	0	0	0	0	0	0	0	0	1	0	0	0	0	0	13
005c0068af4b4f65aa6a161e5ea1ad08	21795.1	0	0	47.2553	1	0	0	0	0	12.6872	12.6872	1	0	1	0	0	0	1	0	0	0	0	1	1	1	1	0	28
005fd1723b20ca3b135b90874e206ddf	910.538	1	1	82.2779	1	0	0	2	2	2.38741	2.38741	0	0	0	0	0	0	1	0	0	0	0	0	0	0	0	0	5
00610e7597d8ce33d691da45c6f9b6a5	1102.69	1	0	38.5736	1	0	0	0	0	5.23203	5.23203	0	0	0	0	0	0	0	0	0	0	0	0	0	0	0	0	9
0062b630ad9ea75c5823e4da694b7fa2	64885.3	1	0	34.2204	0	0	0	0	0	12.4983	12.4983	0	0	0	0	0	0	0	0	0	0	0	0	0	0	0	0	6
0063e78b28fe805023e5cb17fd7be1e5	17852	1	0	44.3149	0	0	0	0	0	5.55236	5.55236	1	0	0	0	0	0	0	0	0	0	1	0	0	0	0	0	17
00641485b3603023c5cdc3871347032a	39800	1	0	51.7481	0	0	0	0	0	2.98973	2.98973	1	0	0	0	0	0	0	0	0	0	0	0	0	0	0	0	17
0065715b893995fa2dfb390cd73c01e7	2060.07	1	0	19.4168	0	0	0	0	0	9.11978	9.11978	0	0	0	0	0	0	0	0	0	0	0	0	0	0	0	0	3
0066ba1aab679b38182199c6a6da1d9a	20340	0	0	33.7166	0	0	0	0	0	10.6804	10.6804	0	0	0	0	0	0	0	0	0	0	0	0	0	0	0	0	10
0069c1988bfcceb9db8f85f72f8a9b21	27453	0	0	37.2923	1	0	0	0	0	4.00548	4.00548	0	0	0	0	0	0	0	0	0	0	0	0	0	0	0	0	12
006b0610e58689c6b892a3b9068daec6	15105.9	0	0	23.2498	0	0	0	0	0	10.4312	10.4312	0	0	0	0	0	0	0	0	0	0	0	0	0	0	0	0	12
006b8f96cecdb1018d99b522d09d129f	0	0	0	40.3888	0	0	0	0	0	0.36961	0.36961	0	0	0	0	0	0	0	0	0	0	0	0	0	0	0	0	17
006d262cec1d4c56de5d53b9420ce8ed	12980	0	0	39.8987	0	0	0	0	0	4.00821	4.00821	1	0	0	0	0	0	0	0	0	0	0	0	0	0	0	0	29
006e3be983d4a3dffff7236855df5f4f	14103	1	0	26.9569	0	0	0	0	0	5.36619	5.36619	0	0	0	0	0	0	0	0	0	0	0	0	0	0	0	0	4
006e76cd9e8cbd4f3306404d59dee74c	11316	0	0	27.9151	0	0	0	0	0	4.14511	4.14511	1	0	0	0	0	0	0	0	0	0	0	0	0	0	0	0	21
006f64d493bd6710a63f4ca92196028a	38374.1	1	0	28.0219	0	0	0	0	0	13.5962	13.5962	0	0	0	0	0	0	0	0	0	0	0	0	0	0	0	0	2
0070521c036e6b239f9988cc5c3889f0	7502.06	1	0	64.6023	0	0	0	0	0	3.06913	3.06913	1	1	0	1	1	0	0	0	0	0	0	0	1	0	0	0	23
0070b6adbd4a75006e8199d124bc24c1	770.714	0	0	27.9836	0	0	0	0	0	9.14168	9.14168	0	0	0	0	0	0	0	0	0	0	0	0	0	0	0	0	20
0071c929fb016919e987c05e66f66efe	0	0	0	50.7543	0	0	0	0	0	2.13552	2.13552	0	0	0	0	0	0	0	0	0	0	0	0	0	0	0	0	4
007536ede9b30e04632c43ad1e041704	4296.92	0	0	20.4873	1	0	0	0	0	4.13415	4.13415	0	0	0	0	0	0	0	0	0	0	0	0	0	0	0	0	51
00754acdc19dd0a77a15aaeeb9f91cb6	1920	0	0	36.5311	0	0	0	0	0	13.5688	13.5688	0	0	0	0	0	0	0	0	0	0	0	0	0	0	0	0	11
0076dbedd8728b8413c88a0a7e45ba6a	1867.83	1	0	58.7789	0	0	0	0	0	13.1088	13.1088	0	0	0	0	0	0	0	0	0	0	0	0	0	0	0	0	4
00784e7ddd62510d46b3fa9da1f7df6c	20376.9	0	1	80.9856	1	0	0	2	2	1.59069	1.59069	3	1	0	1	1	0	0	0	0	0	0	0	1	1	0	0	46
007c36aeee125a1ac0f4fc2f8786631d	19392.8	1	0	66.7707	1	1	0	1	0	8.06297	8.68994	0	1	0	0	0	0	0	0	0	0	0	0	1	1	1	0	62
007ce4060b97a7ca25556132c3a70598	28265.8	0	0	30.0835	0	0	0	0	0	9.08145	9.08145	0	0	0	0	0	0	0	0	0	0	0	0	0	0	0	0	9
007e656797528c4643df7f4869fce064	45093.3	0	0	29.243	1	0	0	0	0	9.8809	9.8809	0	0	0	0	0	0	0	0	0	0	0	0	0	0	0	0	10
0080bab8c27fb31b2c20dfa67afc8cc0	16960	1	1	24.8433	0	0	0	2	2	3.70431	3.70431	0	0	0	0	0	0	0	0	0	0	0	0	0	0	0	0	0
008311509f6cc737597f9096ab02002d	17116.7	1	0	24.5257	0	0	0	0	0	2.54894	2.54894	0	0	0	0	0	0	0	0	0	0	0	0	0	0	0	0	11
0084f3b43782651afb2231625858cec0	26322.7	1	0	43.4689	0	0	0	0	0	0.0821355	0.0821355	0	0	0	0	0	0	0	0	0	0	0	0	0	0	0	0	4
008880c80b415ddbc57bf7e2b771e9fe	7958.82	1	1	60.5366	0	1	0	1	2	2.43395	2.4449	3	1	1	1	1	0	0	0	0	1	1	1	1	1	0	0	70
0088ac5339f96926bd852fdec804aab2	65766.7	1	0	49.1444	0	0	0	0	0	2.09993	2.09993	3	1	1	1	0	0	0	0	0	1	0	1	1	0	0	0	18
0089fc4803aff0a0206361dbabb92955	9716	0	0	35.2389	0	0	0	0	0	6.33265	6.33265	0	0	0	0	0	0	0	0	0	0	0	0	0	0	0	0	8
008a0615dcf4386df505a136180709c0	3935.66	0	0	29.2786	1	0	0	0	0	10.6256	10.6256	0	0	0	0	0	0	0	0	0	0	0	0	0	0	0	0	8
008fd9a535f21101c7df0e0ea06cba36	1151.35	0	1	67.4743	1	1	0	1	2	0.637919	6.97331	3	1	1	0	1	0	0	1	0	0	0	1	1	0	0	0	27
0091a65d32a7817ce4324ec084b06618	19068.7	1	0	33.5086	0	0	0	0	0	12.9363	12.9363	0	0	0	0	0	0	0	0	0	0	0	0	0	0	0	0	53
00928c74d6424caf7ce5ac003ebd2d04	16936.4	1	1	37.1143	0	0	0	2	2	0.336756	0.336756	0	0	0	0	0	0	0	0	0	0	0	0	0	0	0	0	3
0094bd53772eba067f5b7b98ef4124ae	26030.8	1	0	32.9938	0	0	0	0	0	2.10267	2.10267	0	0	0	0	0	0	0	0	0	0	0	0	0	0	0	0	12
0094facadd133d76a6f33f4928156827	20984.6	0	0	45.473	0	0	0	0	0	12.9637	12.9637	0	0	0	0	0	0	0	0	0	0	0	0	0	0	0	0	15
00957679ee86ca2f47deafe12b78fd3d	3048.59	0	0	57.1362	0	0	0	0	0	11.7426	11.7426	1	1	1	0	0	0	0	0	0	0	0	0	0	0	0	0	27
00959318ace870cc32acd09bc6191e11	21923.1	1	0	52.5996	0	0	0	0	0	3.51266	3.51266	2	0	0	0	0	0	0	1	0	0	0	0	0	0	0	0	14
0095dfeba3258fd976fb366dd1c5127c	1515.79	0	0	56.8214	0	0	0	0	0	4.9473	4.9473	2	0	1	1	0	0	0	0	0	0	1	1	0	0	0	1	18
0097891ba234299fff06c5a25f79208c	14767.6	1	0	42.1328	1	0	0	0	0	2.89938	2.89938	0	0	0	0	0	0	1	0	0	0	0	0	0	0	0	0	18
009849bc620917501dd18943cd502601	15906.4	1	0	31.0034	0	0	0	0	0	1.84531	1.84531	0	0	0	0	0	0	0	0	0	0	0	0	0	0	0	0	9
0098bcbc7116661a5fbc75f19abb1b4a	18600	0	0	56.6051	0	0	0	0	0	1.06502	1.06502	0	0	0	0	0	0	0	0	0	0	0	0	0	0	0	0	33
00996e8ad87416d5a3b291a1bc6109fc	33950	1	0	21.9138	0	0	0	0	0	13.5469	13.5469	0	0	0	0	0	0	0	0	0	0	0	0	0	0	0	0	24
009d3d4fbc313fb1af6de14017c37e84	20100	1	0	49.295	0	0	0	0	0	6.83094	6.83094	3	0	0	0	0	0	0	0	0	0	1	0	0	0	0	0	35
009d7026a89f83a2c3bdffe700953f0c	1102.69	1	0	74.9514	1	0	0	0	0	8.95277	8.95277	4	1	1	1	0	0	0	1	0	0	1	1	1	0	0	0	35
00a01928216a93ce135b90874e206ddf	8339.61	0	0	26.8775	0	0	0	0	0	2.07803	2.07803	0	0	0	0	0	0	0	0	0	0	0	0	0	0	0	0	17
00a22d2e1c827f364207df477e6b0f47	33484.6	0	0	55.3785	1	0	0	0	0	5.82888	5.82888	2	1	0	0	0	0	0	0	0	0	1	0	1	0	0	0	16
00a6c629d346272aae235c80cb0c1b98	16848	0	1	22.872	0	0	0	2	2	4.01643	4.01643	0	0	0	0	0	0	0	0	0	0	0	0	0	0	0	0	10
00a7fb567ed9a76c914f3abf09ee7866	24512.9	0	0	59.8275	0	0	0	0	0	4.19439	4.19439	5	1	1	1	0	0	0	1	0	0	0	1	1	0	0	1	37
00aa8a527f1954acc2db371beb2a1521	2652	0	0	21.9822	0	0	0	0	0	2.77344	2.77344	0	0	0	0	0	0	0	0	0	0	0	0	0	0	0	0	5
00aae7890e222507c6ff92e22a78b995	8969.16	1	0	20.104	1	0	0	0	0	8.33128	8.33128	0	0	0	0	0	0	0	0	0	0	0	0	0	0	0	0	9
00ac6348a6052b48e5680815c9173380	43750	0	0	38.9979	0	0	0	0	0	12.4928	12.4928	0	0	0	0	0	0	0	0	0	0	0	0	0	0	0	0	15
00ac9527a8fce5cd2c9775560906616e	952	1	0	78.1492	0	0	0	0	0	5.08693	5.08693	0	1	0	0	0	0	0	0	0	0	0	0	1	0	1	0	28
00b17ffc75b9e87507a978f3a25de6cb	20376.9	1	0	39.2033	0	0	0	0	0	8.7447	8.7447	0	0	0	0	0	0	0	0	0	0	0	0	0	0	0	0	2
00b35e048594af2247715fac933ac9fa	15498.2	1	0	24.5695	0	0	0	0	0	12.5476	12.5476	0	0	0	0	0	0	0	0	0	0	0	0	0	0	0	0	22
00b419d5135a24a2ca5831ae01cbc875	20376.9	0	0	87.822	0	0	0	0	0	1.4319	1.4319	1	1	1	1	0	0	0	0	0	0	0	1	1	0	0	0	10
00b61d9e2a242b67766eadcdfc8df0fd	13239.4	1	0	31.0034	0	0	0	0	0	11.7919	11.7919	0	0	0	0	0	0	0	0	0	0	0	0	0	0	0	0	5
00b6a73319a4226b1387d6b484992e8f	5893.5	0	0	25.4483	1	0	0	0	0	6.32991	6.32991	0	0	0	0	0	0	0	0	0	0	0	0	0	0	0	0	15
00b75ecf27e7e0f26453473134100780	14220.3	1	0	42.2998	1	1	0	1	0	11.4689	12.6598	0	1	0	0	0	0	0	0	0	0	0	0	0	0	0	0	14
00b77634e185cfd3d74eb21b6f5c31b3	0	0	0	21.013	0	0	0	0	0	0.104038	0.104038	0	0	0	0	0	0	0	0	0	0	0	0	0	0	0	0	2
00b967380aa5203755abfae56391f115	5250.85	0	1	22.2204	1	0	0	2	2	8.59959	8.59959	0	0	0	0	0	0	0	0	0	0	0	0	0	0	0	0	11
00baadac52dc0e04d76e3d96bbe63828	19323.5	0	0	31.7207	0	0	0	0	0	4.07666	4.07666	0	0	0	0	0	0	0	0	0	0	0	0	0	0	0	0	17
00bbc41711e235bf94a07e0f532e7008	0	0	0	18.8556	0	0	0	0	0	0.941821	0.941821	0	0	0	0	0	0	0	0	0	0	0	0	0	0	0	0	10
00bbf74a0034c7812f34ba20c5ce0a93	23192.3	1	0	48.6461	0	0	0	0	0	1.58522	1.58522	1	0	0	0	0	0	0	0	0	0	0	0	0	0	0	0	11
00bc766172207dff4f07cbc95faf1634	10110.8	0	0	18.0096	0	0	0	0	0	11.7016	11.7016	0	0	0	0	0	0	0	0	0	0	0	0	0	0	0	0	6
00bce441cb76eb449c92ced413353d51	322.733	1	1	54.3819	0	0	0	2	2	7.40315	7.40315	1	0	0	0	0	0	0	0	0	0	0	0	0	0	0	0	9
00bd56d479de7e909957681b023e1cb2	2742.86	1	0	54.3737	0	1	0	1	0	9.79603	12.1725	0	0	0	0	0	0	0	0	0	0	0	0	0	0	0	0	2
00bd6e02436ab797442427fcb631e1f9	20709.8	0	0	36.0931	0	0	0	0	0	2.52977	2.52977	1	0	0	1	0	0	0	0	0	0	0	0	0	0	0	0	20
00be7b81e59be6297785601cf8b98d78	37199.7	1	0	34.2779	0	0	0	0	0	11.3703	11.3703	0	0	0	0	0	0	0	0	0	0	0	0	0	0	0	0	2
00c04a56d9d62297fd4d0357dd01dd52	7582.11	0	0	63.6906	0	0	0	0	0	1.04312	1.04312	3	1	0	0	0	0	0	0	0	0	0	0	1	0	0	0	14
00c09e85e48150b35fba54634e095445	18853.8	1	0	48.5996	0	0	0	0	0	13.6208	13.6208	0	0	0	0	0	0	0	0	0	0	0	0	0	0	0	0	20
00c1373a60ee5cb459629c53abd66ff1	9626.33	1	0	36.3368	0	0	0	0	0	9.70294	9.70294	0	0	0	0	0	0	0	0	0	0	0	0	0	0	0	0	4
00c39276c393c372b44a3fb0b48f5eae	36838.5	1	0	51.9671	0	1	0	1	0	0.769336	11.4524	0	1	0	0	0	0	0	0	0	0	0	0	0	0	0	0	13
00c677ac0129cc3d435bf7ff1014480a	25685.7	0	1	26.4531	0	0	0	2	2	9.00205	9.00205	1	0	0	0	0	0	0	0	0	0	0	0	0	0	0	0	23
00c796ac7709a40f8e20839d7a6aa033	15722.7	0	0	34.5736	0	0	0	0	0	5.53593	5.53593	1	0	0	0	0	0	0	0	0	0	0	0	0	0	0	0	30
00c969f790412316243413fe2be9e371	25248.7	1	0	40.0027	0	0	0	0	0	4.75565	4.75565	0	0	0	0	0	0	0	0	0	0	0	0	0	0	0	0	8
00ca271c4295182e3e95b21da7ce0485	17446.2	0	0	78.8118	0	0	0	0	0	2.23956	2.23956	11	1	0	0	1	1	0	1	0	0	0	0	1	0	1	0	19
00cb5d5d11e9bf41561bf8b5f35e1ccb	15996.8	0	0	36.0903	0	0	0	0	0	6.58453	6.58453	2	0	0	0	0	0	0	0	0	0	0	0	0	0	0	0	13
00cb9067ea22f8e41133c4e585b36de4	12140.5	0	0	29.8316	1	0	0	0	0	4.67625	4.67625	0	0	0	0	0	0	0	0	0	0	0	0	0	0	0	0	16
00cc8e181f5abee4198655e0a793cad4	2893.07	0	0	75.5017	0	0	0	0	0	1.54141	1.54141	1	0	0	0	0	0	0	0	0	0	0	0	0	0	0	0	28
00cd62697c9e88fbdc84823368c133b0	30793.3	1	0	45.4757	0	0	0	0	0	0.607803	0.607803	1	0	0	0	0	0	0	0	0	0	0	0	0	0	0	0	20
00cdf322d3f2c0b4aeae86bf1a180feb	4785.71	0	0	37.9384	0	0	0	0	0	5.68378	5.68378	1	0	0	0	0	0	0	0	0	0	0	0	1	0	0	0	50
00ce06c75ed97da2634f0b22ed4b2286	24000	0	1	36.4846	0	0	0	2	2	8.89802	8.89802	1	0	0	0	0	0	0	0	0	0	0	0	0	0	0	0	21
00d243e71625b1813bb433cac95ce21a	7153.62	0	0	22.7324	0	0	0	0	0	2.7707	2.7707	0	0	0	0	0	0	0	0	0	0	0	0	0	0	0	0	11
00d2685afab7ac80be937dd82474688b	13856.5	0	0	23.2197	0	0	0	0	0	11.9507	11.9507	0	0	0	0	0	0	0	0	0	0	0	0	0	0	0	0	3
00d2ba3d8f1efefcf986f89b45f4d640	24163.7	0	0	44.2108	0	0	0	0	0	9.30869	9.30869	0	0	0	0	0	0	0	0	0	0	0	0	0	0	0	0	8
00d2ed995e876307a3bb2952d54f0650	29953.8	0	0	45.5168	0	0	0	0	0	1.80698	1.80698	0	0	0	0	0	0	0	0	0	0	0	0	0	0	0	0	8
00d4b1870a01ad4426900582cbc31751	2320	0	0	61.306	0	0	0	0	0	11.1595	11.1595	0	0	0	0	0	0	0	0	0	0	0	0	0	0	0	0	21
00d72c2913c53aaa26721f548f86581e	4139.95	1	0	18.6119	0	0	0	0	0	4.30664	4.30664	0	0	0	0	0	0	0	0	0	0	0	0	0	0	0	0	3
00d7309997938a439c27f9349610098d	4520	0	0	66.245	0	0	0	0	0	11.7153	11.7153	0	1	0	0	0	0	0	0	0	0	0	0	0	0	0	0	19
00d7d5d470ba780a03ea076dc9a00105	1007	1	1	74.412	0	1	0	1	2	1.51677	5.68925	2	1	1	1	1	0	0	0	0	0	0	1	1	0	0	0	74
00dbad0be86526b0cfbc7a3b582b95e4	19828.6	0	0	48.7337	1	0	0	0	0	12.2026	12.2026	0	0	0	0	0	0	0	0	0	0	0	0	0	0	0	0	28
00dd0f9f795c55ebb455d1492dde2b6b	20169.2	0	0	38.0589	1	0	0	0	0	1.58795	1.58795	1	0	0	0	0	0	0	0	0	0	0	0	0	0	0	0	20
00ddcce145c72ebe7f30292e882dccc0	0	0	0	19.0062	1	0	0	0	0	0.919918	0.919918	0	0	0	0	0	0	0	0	0	0	0	0	0	0	0	0	15
00ded24d672043b3d0f3eda1c8e6104c	25838.5	1	0	47.2663	0	0	0	0	0	6.74059	6.74059	0	0	0	0	0	0	0	0	0	0	0	0	0	0	0	0	6
00df0abb2fae5c338d01ef00a04c3710	22007.7	0	0	32.0465	0	0	0	0	0	11.6386	11.6386	0	0	0	0	0	0	0	0	0	0	0	0	0	0	0	0	2
00df1a37b01d8f24acc13622ce955879	12738.8	0	0	28.0246	1	0	0	0	0	10.8118	10.8118	0	0	0	0	0	0	0	0	0	0	0	0	0	0	0	0	14
00e2c14e90c23790370d2e86ff02bd3e	49100	0	0	50.8446	0	0	0	0	0	5.36071	5.36071	0	0	0	0	0	0	0	0	0	0	0	0	0	0	0	0	20
00e4109d180dab32421cb4c0fe668125	25412.5	1	0	34.1766	0	0	0	0	0	10.423	10.423	2	0	0	0	0	0	0	0	0	0	0	0	0	0	0	0	6
00e4604da4db91fbc7a5499e0383b402	31378.6	1	0	35.7043	0	0	0	0	0	10.2423	10.2423	1	0	0	0	0	0	0	0	0	0	1	0	0	0	0	0	10
00e5203083ba9c003bf6ef3ef8d87a6b	74740	1	0	52.4463	0	0	0	0	0	1.18001	1.18001	0	1	0	0	1	0	0	0	0	0	0	0	0	0	0	0	8
00e6d2fa55d9968eb32098c5c5e0a2ce	15895.2	1	0	43.2991	0	0	0	0	0	3.58385	3.58385	0	0	0	0	0	0	0	0	0	0	0	0	0	0	0	0	7
00e80c78c9cbd4a31ce930106bbdc734	17090	0	0	45.0951	0	0	0	0	0	0.594114	0.594114	0	0	0	0	0	0	0	0	0	0	0	0	0	0	0	0	10
00e88570fb38c59bac8ef7333b74e5a6	13361.5	0	0	36.0465	1	0	0	0	0	2.65845	2.65845	0	0	0	0	0	0	0	0	0	0	0	0	1	1	0	0	8
00e9f05f4382348e4512f302a53be94a	1500	0	0	23.6851	0	0	0	0	0	1.12799	1.12799	0	0	0	0	0	0	0	0	0	0	0	0	0	0	0	0	10
00ea3062994ffa3f6f10acc88d8fc256	24498.5	1	0	40.1342	0	0	0	0	0	7.30185	7.30185	0	0	0	0	0	0	0	0	0	0	0	0	0	0	0	0	7
00ea6b62427e829a1b971003743eabf6	1476.92	1	1	18.3025	0	0	0	2	2	2.65845	2.65845	0	0	0	0	0	0	0	0	0	0	0	0	0	0	0	0	9
00eaa28647d785b93f996b394f2df2b7	17433.3	0	0	27.4716	0	0	0	0	0	4.5859	4.5859	0	0	0	0	0	0	0	0	0	0	0	0	0	0	0	0	22
00eae6b887251325463d9aa46b82fb3a	11590.3	1	0	38.7214	0	0	0	0	0	0.750171	0.750171	0	0	0	0	0	0	0	0	0	0	0	0	0	0	0	0	11
00ec8da922f42691e625ae658f92f9ac	10945.7	0	0	37.0075	1	0	0	0	0	9.79877	9.79877	0	0	0	0	0	0	0	0	0	0	0	0	0	0	0	0	16
00ed0a1f8aaa0aa4e510360cda7efe58	20773.8	1	0	49.8234	0	0	0	0	0	1.91923	1.91923	0	0	0	0	0	0	0	0	0	0	0	0	0	0	0	0	12
00ed8e2956d055a2d31247b611715919	22076.2	1	1	29.2348	0	0	0	2	2	6.39836	6.39836	0	0	0	0	0	0	0	0	0	0	0	0	0	0	0	0	9
00ef67e3bbfbfbb933113a21e681c14b	22684.6	0	0	55.2964	0	0	0	0	0	0.199863	0.199863	3	0	0	0	0	0	0	0	0	1	0	0	0	1	1	0	9
00f176abbdc84ca83d754ed0cd8a2382	18765.8	1	0	40.5394	0	0	0	0	0	0.249144	0.249144	2	0	1	1	0	0	0	0	0	0	0	0	0	0	0	0	3
00f27a1bc7eef0f0c9163f2d12a8c76f	10084.6	1	0	48.6078	0	0	0	0	0	10.7242	10.7242	0	0	0	0	0	0	0	0	0	0	0	0	0	0	0	0	7
00f2e44ab760c5d60d24769b4087bf0a	54769.2	0	0	36.9309	0	0	0	0	0	10.1081	10.1081	0	0	0	0	0	0	0	0	0	0	0	0	0	0	0	0	2
00f423e76938d86af23df3e1cb4e1fa3	18252.4	1	0	34.1136	1	0	0	0	0	8.67351	8.67351	3	0	0	0	0	0	0	0	0	0	0	0	0	0	0	0	13
00f7164542d5d7640a05e7c68af556bd	19856.2	0	0	28.5339	0	0	0	0	0	1.74675	1.74675	0	0	0	0	0	0	0	0	0	0	0	0	0	0	0	0	12
00f87d8b73a9bd360d615e5c0a0f5a40	77061.5	1	0	54.3162	0	0	0	0	0	0.728268	0.728268	2	0	0	1	0	0	0	0	0	0	0	0	0	0	0	0	16
00f98ea2285d776cceb497e308ef980b	19902.5	1	0	33.8864	0	0	0	0	0	1.74675	1.74675	0	0	0	0	0	0	0	0	0	0	0	0	0	0	0	0	18
00fb09987f432cb2f6f65e0960a42a61	28270.6	1	0	24.9582	1	0	0	0	0	11.6632	11.6632	0	0	0	0	0	0	0	0	0	0	0	0	0	0	0	0	4
00fc7ac266826902b66142712bd389f5	42778.9	1	0	46.7981	0	0	0	0	0	1.15537	1.15537	0	0	0	0	0	0	0	0	0	0	0	0	0	0	0	0	7
00fcf85a811f1c2e96339c567b2b258e	0	0	0	73.5934	0	0	0	0	0	0.364134	0.364134	10	1	1	1	0	0	1	1	0	0	1	1	1	1	0	0	22
00fd42cb81a1c1c332070b952953d78a	6276	0	1	26.5325	0	0	0	2	2	2.42026	2.42026	2	0	0	0	0	0	1	0	0	0	1	0	0	0	0	0	21
010439429c4f1b65619473c6a748dc70	380.938	0	0	20.2601	0	0	0	0	0	12.6735	12.6735	0	0	0	0	0	0	0	0	0	0	0	0	0	0	0	0	19
0104b96b4acd2ea83490a445684e781d	3198.71	0	0	22.8802	0	0	0	0	0	2.55989	2.55989	0	0	0	0	0	0	0	0	0	0	0	0	0	0	0	0	8
01054c516ad65c24821b674ab1c4fa80	83046.2	0	0	54.0589	1	0	0	0	0	0.714579	0.714579	0	0	0	1	0	0	0	0	0	0	0	0	0	0	0	0	26
01079e55cc76d8235becfa58100a0916	22694.1	0	0	43.8248	0	0	0	0	0	5.61807	5.61807	1	0	0	0	0	0	0	0	0	0	0	0	0	0	0	0	31
0107c24cd4e4ee99d6f5a4ae206abfbb	38346.7	1	1	50.8036	0	0	0	2	2	2.0397	2.0397	2	0	0	0	0	0	0	0	0	0	0	0	0	0	1	0	29
01083e1779679c715420abeefc59e985	12057.1	0	0	32.4654	0	0	0	0	0	8.44627	8.44627	0	0	0	0	0	0	0	0	0	0	0	0	0	0	0	0	29
010bd78786ef45e143b640f55e33caa1	20376.9	1	0	75.2471	1	0	0	0	0	4.79398	4.79398	4	1	0	1	1	0	0	1	0	0	1	0	1	1	0	1	31
010deef8f012e71505be2ec0e4b724da	65415.4	1	0	46.6858	1	0	0	0	0	13.024	13.024	2	0	0	0	0	0	0	0	0	0	0	0	0	1	0	0	17
010e0d979ae03b7074ec708c1061036a	68646.2	1	0	46.1766	0	0	0	0	0	5.94935	5.94935	0	0	0	0	0	0	0	0	0	0	0	0	0	0	0	0	2
010e84ea56698070ab49ace3de1ee605	2742.86	1	0	61.4839	1	0	0	0	0	3.58658	3.58658	0	1	0	0	0	0	0	0	0	0	0	0	0	0	0	0	2
0112621c9feafb2defcde964007567f5	18586.2	0	0	51.6687	0	0	0	0	0	1.81246	1.81246	0	0	0	0	0	0	0	0	0	0	0	0	0	0	0	0	9
011312ab42e7a48c5bb2735960cf4287	0	0	0	53.87	1	0	0	0	0	9.61259	9.61259	4	0	0	0	0	0	0	0	0	0	1	0	1	0	0	0	17
011490e368084e6ab9bd95d9595f19d2	34884.6	0	0	47.7536	0	0	0	0	0	1.04312	1.04312	0	0	0	0	0	0	0	0	0	0	0	0	0	0	0	0	61
0114e254da1c2dc83e1a7b6a3ca6765c	20376.9	0	0	41.0623	0	0	0	0	0	12.063	12.063	1	0	1	0	0	0	0	0	0	0	0	1	0	0	0	0	23
0116826e36dd37631721d59affb8b8fe	18576	1	1	44.2437	1	0	0	2	2	2.14921	2.14921	0	0	0	0	0	0	0	0	0	0	0	0	0	0	0	0	7
0116d617a84e0dbcbb0e60b77097fa9a	45911.8	1	0	25.3224	1	0	0	0	0	11.1732	11.1732	1	0	0	0	0	0	0	0	0	0	0	0	0	0	0	0	14
01175a8c627d8a0ab44a3fb0b48f5eae	14363.7	1	0	73.3388	0	0	0	0	0	2.03696	2.03696	1	0	0	0	0	0	0	0	0	0	0	0	0	0	0	0	82
01183e888cc357de131a27b70b6870f8	20376.9	0	0	67.1129	0	0	0	0	0	5.48118	5.48118	2	1	0	1	0	0	1	0	0	1	0	0	1	1	0	0	27
0119464c0339291c21c74519826fc139	22718.2	1	1	26.3053	1	0	0	2	2	1.2731	1.2731	0	0	0	0	0	0	0	0	0	0	0	0	0	0	0	0	9
0119641960af7406eac8d7906d10f626	0	0	0	29.9603	0	0	0	0	0	3.67146	3.67146	0	0	0	0	0	0	0	0	0	0	0	0	0	0	0	0	8
011997356234d2ca61dd53a71d350766	39337.6	1	0	26.9706	1	0	0	0	0	11.5866	11.5866	0	0	0	0	0	0	0	0	0	0	0	0	0	0	0	0	2
0119aeb22de16fa8e82cda4b75a93a75	14992.9	1	0	35.6386	0	0	0	0	0	12.9555	12.9555	0	0	0	0	0	0	0	0	0	0	0	0	0	0	0	0	7
011c4ea7f2aed005eaf29684659e08b1	11962.5	0	0	55.1896	1	0	0	0	0	11.7098	11.7098	0	0	0	0	0	0	0	0	0	0	0	0	0	0	0	0	29
011e092ba5ee8da06de25d8a11c661b4	43323.1	1	0	45.4648	0	0	0	0	0	7.23066	7.23066	2	0	0	1	0	0	0	0	0	0	1	0	0	0	0	0	18
011e879f86940dfa3b6513d9c9577868	8284.62	1	0	38.7406	0	0	0	0	0	3.18138	3.18138	0	0	0	0	0	0	0	0	0	0	0	0	0	0	0	0	4
012181ed3eef2dee5c660c5efb48403f	22500	1	0	30.9432	0	0	0	0	0	2.75975	2.75975	0	0	0	0	0	0	0	0	0	0	0	0	0	0	0	0	3
0123a1da9efdc99bf555e19032b33820	18729.6	1	0	26.7817	0	0	0	0	0	8.24641	8.24641	0	0	0	0	0	0	0	0	0	0	0	0	0	0	0	0	15
012407dae3f584656778189aa7a1ceba	23117.6	0	0	49.4209	1	0	0	0	0	8.00274	8.00274	0	0	0	1	0	0	0	0	0	0	0	0	0	0	0	0	21
0125142d110eb199afc36419e05236a0	22653.8	0	0	40.9363	1	0	0	0	0	4.07118	4.07118	0	0	0	0	0	0	0	0	0	0	0	0	0	0	0	0	38
0125ac789816874061d950fd1e4b97c2	12507.7	1	0	62.1985	1	0	0	0	0	7.29911	7.29911	1	0	0	0	0	0	0	0	0	0	0	0	0	0	0	0	10
0127733e2294ac71ade1a964eccd9c06	6977.46	0	0	62.1328	0	0	0	0	0	11.6632	11.6632	0	0	0	0	0	0	0	0	0	0	0	0	0	0	0	0	30
012aa4a3edac4ec73f5139edec88c90c	11752	1	0	25.9001	0	0	0	0	0	2.25051	2.25051	1	0	0	0	0	0	0	0	0	0	1	0	0	0	0	0	7
012e10646bbfcadbd1acfd27ee28666c	20376.9	1	0	77.4593	0	0	0	0	0	4.61054	4.61054	1	1	0	0	0	0	0	0	0	1	0	0	1	0	0	0	10
012eef6b0d8fb0458ba6e62af378dfec	11123.1	1	0	32.2108	0	0	0	0	0	0.273785	0.273785	0	0	0	0	1	0	0	0	0	0	0	0	0	0	0	0	3
013032a4256e2c95ae235c80cb0c1b98	18421.1	0	0	46.4175	0	0	0	0	0	11.3566	11.3566	1	1	0	0	0	0	0	0	0	0	0	0	1	0	0	0	33
01326c56ab4f49071567c5fe2e3e0c09	13685.9	0	0	53.6838	0	0	0	0	0	8.10951	8.10951	2	1	0	1	0	0	0	0	0	1	1	0	1	0	0	0	47
01330fcc2b9df7d4ad3e4654919b211c	27938.5	1	0	33.2676	0	0	0	0	0	0.859685	0.859685	0	0	0	0	0	0	0	0	0	0	0	0	0	0	0	0	13
0133206195fecf8f45e1841fb04512b6	29584.6	1	1	50.5599	0	1	0	1	2	3.21697	3.3922	9	0	1	0	1	0	0	0	0	0	1	0	1	1	1	0	61
01338858f60ef066ee2278207f284ac2	10757.4	0	0	57.4675	0	0	0	0	0	2.73785	2.73785	5	1	0	1	0	0	0	1	0	0	0	0	1	1	1	1	29
01346a0a13864521c6abaa70a5537681	24400	1	0	30.6968	1	0	0	0	0	13.1636	13.1636	0	0	0	0	0	0	0	0	0	0	0	0	0	0	0	0	13
01358e7873eb2f46bdec84821e761558	2676.92	0	0	43.102	0	0	0	0	0	9.48939	9.48939	0	0	0	0	0	0	0	0	0	0	0	0	0	0	0	0	63
01366f97a05dc48faeafac44573785fb	26484.6	1	0	63.8713	1	0	0	0	0	1.99042	1.99042	3	1	0	0	1	0	0	0	0	0	1	0	1	0	0	0	20
013672a370d523818f673c3a044e60f6	29238.5	0	0	52.7365	0	0	0	0	0	9.97399	9.97399	0	0	0	0	0	0	0	0	0	0	0	0	0	0	0	0	9
0136b70ce41d9bc7abc3478717edb5c9	20376.9	1	0	86.0315	0	0	0	0	0	0.843258	0.843258	2	0	0	0	0	0	0	0	0	1	0	0	0	0	0	0	8
0136ca3fb0efd6c5d300833cffc68df9	22121.7	1	0	54.7953	0	0	0	0	0	0.476386	0.476386	2	0	1	1	0	0	0	0	0	0	0	1	0	0	0	0	7
01391c9b7299b9b38fe6872291b999d7	7976.92	0	0	29.1253	1	0	0	0	0	12.8789	12.8789	0	0	0	0	0	0	0	0	0	0	0	0	0	0	0	0	15
013c017fe9e90160b30a68e42f314af9	11445.7	1	0	61.0595	1	0	0	0	0	2.58179	2.58179	1	1	0	0	1	0	0	0	0	0	0	0	1	0	0	0	23
013c79644c7406bf8a251ae26ca3b034	27485.3	1	0	28.5914	1	0	0	0	0	12.616	12.616	0	0	0	0	0	0	0	0	0	0	0	0	0	0	0	0	4
013e3d60a7916c4d282ef87af9276cf4	4785.96	1	0	24.1944	0	0	0	0	0	1.52498	1.52498	0	0	0	0	0	0	0	0	0	0	0	0	0	0	0	0	4
01424e848b3de5c6ca095e694a73f8c2	20376.9	0	0	71.039	0	0	0	0	0	12.4654	12.4654	2	1	0	0	0	0	0	0	0	0	0	0	1	0	0	0	13
01449cb634bd2817a2b3457f2e378a10	30638.7	1	0	61.6427	0	0	0	0	0	2.98973	2.98973	0	0	0	0	0	0	0	0	0	0	0	0	0	0	0	0	5
01460b42426fd3cd40f8f3ae33794867	9499.33	1	0	33.0951	0	0	0	0	0	4.81588	4.81588	0	0	0	0	0	0	0	0	0	0	0	0	1	0	0	0	18
014ca90fbf8c0f7caece0a1fe9509187	12276.3	0	0	34.6721	0	0	0	0	0	7.5948	7.5948	0	0	0	0	0	0	0	0	0	0	0	0	0	0	0	0	15
0150cf2ed98801c2a1f8ff2b63a0dd5a	14759	0	0	23.5455	0	0	0	0	0	10.0561	10.0561	0	0	0	0	0	0	0	0	0	0	0	0	0	0	0	0	20
01515ab3f0ddcbb0f2ca115d09951a2b	7680	0	0	26.768	0	0	0	0	0	1.34976	1.34976	0	0	0	0	0	0	0	0	0	0	0	0	0	0	0	0	8
01527aedbc63f35fa9476c63cd65426e	10770.8	0	0	25.7248	0	0	0	0	0	3.55647	3.55647	0	0	0	0	0	0	0	0	0	0	0	0	0	0	0	0	8
0153e8c2bb0abc08b4504e59d86c546f	28091.1	1	0	32.8789	0	0	0	0	0	6.43395	6.43395	1	0	0	0	0	0	0	0	0	0	0	0	0	0	0	0	8
015412c5b71b13ec837601fff19a0818	16286.2	0	0	27.7043	1	0	0	0	0	12.8542	12.8542	0	0	0	0	0	0	0	0	0	0	0	0	0	0	0	0	18
0154af48bc07277541bcfa8cc9951b1f	11327.8	1	0	21.4675	0	0	0	0	0	11.4031	11.4031	0	0	0	0	0	0	0	0	0	0	0	0	0	0	0	0	3
0155188292f066307504567294aa4ac5	33546.7	0	0	39.6222	0	0	0	0	0	0.5859	0.5859	0	0	0	0	0	0	0	0	0	0	0	0	0	0	0	0	9
0155d9312370ac98a56dde89702ac2fe	1097.93	0	1	76.8898	1	0	0	2	2	2.66667	2.66667	3	1	1	0	1	0	0	0	1	0	1	0	1	1	1	0	48
01577190ec75f268da997904dac3cf57	42453.7	0	0	58.1437	1	0	0	0	0	3.97262	3.97262	2	1	0	0	0	0	0	0	0	0	0	0	1	0	0	0	12
01577778a9629220745bfcedcfd52579	0	0	0	41.0103	0	0	0	0	0	4.67625	4.67625	1	0	0	0	0	0	0	0	0	0	0	0	0	0	0	0	9
0159110571d168804e845f318b0a3506	14092	0	0	76.5092	0	0	0	0	0	4.84873	4.84873	2	0	0	0	0	0	1	0	0	0	1	0	1	1	0	0	45
01593c901913071888e30d1a3b9bd474	5681.54	1	0	18.7652	0	0	0	0	0	2.94593	2.94593	0	0	0	0	0	0	0	0	0	0	0	0	0	0	0	0	3
01593f26662b34908c76fda732812668	17763.2	1	1	36.8898	0	1	0	1	2	4.9117	5.44285	0	0	0	0	0	0	0	0	0	0	0	0	0	0	0	0	12
015d09d4c7219eb3c891d2a01319d01b	22084.6	0	0	44.1725	0	0	0	0	0	9.80698	9.80698	0	0	0	0	0	0	0	0	0	0	0	0	0	0	0	0	13
015e3d518c6bf52f4915d13cce625361	6233.56	1	0	27.3758	0	0	0	0	0	4.5065	4.5065	0	0	0	0	0	0	0	0	0	0	0	0	0	0	0	0	11
015f481e03da65acaf6de14017c37e84	4380	0	0	21.462	0	0	0	0	0	0.125941	0.125941	0	0	0	0	0	0	0	0	0	0	0	0	0	0	0	0	3
015f8b4b00289012078ab0d66c5c69fd	15842	1	1	38.0808	0	1	0	1	2	0.709103	12.0383	6	0	1	1	0	0	0	0	0	0	1	1	0	0	0	0	26
0161adb5b1ad288a9528ef73c55f6c4c	12880	0	0	55.7235	0	0	0	0	0	1.39904	1.39904	2	0	0	1	0	0	0	0	0	0	0	0	0	0	0	0	25
01632c4db4f972cda22c9d38f0d41743	28033.9	0	0	36.3943	0	0	0	0	0	5.89733	5.89733	0	0	0	0	0	0	0	0	0	0	0	0	0	0	0	0	25
0163eb4bdcf86f3c8a75326d9bf8ff07	20376.9	0	1	93.4155	0	0	0	2	2	0.670773	0.670773	3	0	0	0	0	0	1	0	0	0	1	0	0	0	0	0	3
0163f62720dcff55dd5465c90fb2c6ce	74875	1	0	37.1636	0	0	0	0	0	5.44832	5.44832	1	0	0	0	0	0	0	0	0	0	0	0	0	0	0	0	32
0164042c68f3e1982f1da4dc713b224e	17660	0	0	65.1444	0	0	0	0	0	9.4757	9.4757	3	0	0	0	0	0	0	0	0	0	0	0	0	0	0	0	5
01687b5b7cd529db15d9f6d0acff44f9	0	0	0	76.5394	0	0	0	0	0	4.14237	4.14237	2	1	1	1	0	0	0	0	0	0	0	1	1	0	1	1	40
01689c01a54480197274f6c752029ef1	18051	1	0	62.0835	0	0	0	0	0	4.61054	4.61054	2	1	0	0	0	0	0	0	0	1	1	0	1	1	0	0	34
016a4ea082f65cc6f48f81f597157b01	7770.5	1	0	70.4887	0	0	0	0	0	2.55441	2.55441	0	1	0	0	1	0	1	0	0	1	0	0	1	1	0	0	8
016a589a5bf9c55d58b4ebf2c84b97c0	11309.1	0	0	29.8891	0	0	0	0	0	2.30253	2.30253	1	0	0	0	0	0	0	0	0	0	0	0	0	0	0	0	10
016bb489d4ac166fd67f57c7ee351bf4	7201.24	0	0	56.2026	0	1	0	1	0	8.23819	9.31143	1	0	0	1	0	0	0	0	0	0	0	0	0	0	0	0	27
016be428f0825ebd7534073df9364a78	6264.79	1	0	26.6475	0	0	0	0	0	4.23546	4.23546	0	0	0	0	0	0	0	0	0	0	0	0	0	0	0	0	2
016ee98ec22d27aec46c92181a5f9b54	48026.7	0	0	49.7029	0	0	0	0	0	5.92471	5.92471	0	1	0	0	0	0	0	0	0	0	0	0	1	0	0	0	11
016faa26134662a5f53a278ef4917b20	1434.24	0	0	23.4168	0	0	0	0	0	3.88775	3.88775	0	0	0	0	0	0	0	0	0	0	0	0	0	0	0	0	23
0172d2d0321a440b62c5ac8401964e23	5778	0	0	47.9644	0	0	0	0	0	2.77892	2.77892	8	0	0	0	0	0	0	0	0	0	0	0	1	0	1	0	28
01742a4312dd29911ed410894e229277	34408.3	1	0	34.1629	0	0	0	0	0	4.54483	4.54483	0	0	0	0	0	0	0	0	0	0	0	0	0	0	0	0	9
0175e368c91fd0378b16387a713b25db	0	0	1	78.59	0	0	0	2	2	5.82067	5.82067	10	0	1	1	0	0	0	0	0	0	1	1	0	1	1	1	42
0177de5875f46a26ce568f67a3e59caf	10961.5	0	0	55.6906	0	0	0	0	0	2.75428	2.75428	1	0	0	0	0	0	0	0	0	0	0	0	0	0	0	0	27
0179bb91b8298f2596db588131171b90	0	1	0	22.6448	0	0	0	0	0	0.229979	0.229979	0	0	0	0	0	0	0	0	0	0	0	0	0	0	0	0	6
017a055799157dd162c4b52ddb158bd5	17841.2	0	0	65.8754	0	0	0	0	0	11.2033	11.2033	0	1	0	0	0	0	0	0	0	0	0	0	1	0	0	0	16
017a3932209d0153da1c07b0635b6b30	29011.8	1	0	38.8611	0	0	0	0	0	1.24572	1.24572	5	0	0	0	0	0	0	1	0	0	0	0	1	0	0	0	12
017ae1f081b56bbe7722fea9c01eea76	7496.45	1	0	20.8706	1	0	0	0	0	9.12526	9.12526	0	0	0	0	0	0	0	0	0	0	0	0	0	0	0	0	13
017afe2b60073abdbfdb156dadea7890	20228.6	0	0	57.6564	0	0	0	0	0	7.27995	7.27995	1	0	1	1	0	0	0	0	0	1	0	1	0	0	0	1	53
017b4ad427b36a33fb4a09159f203f73	16127.6	1	0	23.9233	0	0	0	0	0	6.28063	6.28063	0	0	0	0	0	0	0	0	0	0	0	0	0	0	0	0	3
017b5677f31854dab2d05f423d2f9de3	15840	0	1	24.961	0	0	0	2	2	0.832307	0.832307	0	0	0	0	0	0	0	0	0	0	0	0	0	0	0	0	6
017c8c3e450aa343d9a6655019c9433c	18158.4	0	0	32.3504	1	0	0	0	0	10.5462	10.5462	0	0	0	0	0	0	0	0	0	0	0	0	0	0	0	0	19
017cdf677b99caefa359d4e572d7393d	26761.5	1	0	48.4736	0	0	0	0	0	12.4846	12.4846	1	1	0	0	0	0	0	0	0	0	0	0	0	0	0	0	17
017d2ee103d659eef08c71171530d588	18990.8	1	1	29.2512	0	0	0	2	2	0.960986	0.960986	1	0	0	0	0	0	0	0	0	0	0	0	0	0	0	0	22
017e8254a2c7c69b31b93cc7cac3cb1e	0	0	0	36.8542	0	0	0	0	0	9.59617	9.59617	0	0	0	0	0	0	0	0	0	0	0	0	0	0	0	0	28
017f1f053772b030980b16e2addcaccc	12502	1	0	33.5222	0	0	0	0	0	2.5681	2.5681	0	0	0	0	0	0	0	0	0	0	0	0	0	0	0	0	1
017f285d416369f9199f0855e8e861a7	20376.9	0	0	72.6653	0	0	0	0	0	11.8193	11.8193	1	1	1	1	0	0	0	0	0	0	0	1	1	0	0	0	19
01805f3bc33651136e8199d124bc24c1	0	0	0	36.386	1	0	0	0	0	9.31143	9.31143	1	0	0	0	0	0	0	0	0	0	1	0	0	0	0	0	29
0180f00ce77d3ee4fcb1a468a12eb15e	30215.4	1	0	46.7817	0	0	0	0	0	2.78713	2.78713	0	0	0	1	0	0	0	0	0	1	0	0	0	1	0	0	86
0181c5ff2e1d6143abd8d3c0adae1e59	17929.5	1	0	35.488	1	0	0	0	0	9.26215	9.26215	0	0	0	0	0	0	0	0	0	0	0	0	0	0	0	0	12
018288a200dc439fd7904187ff2ccacf	27669.2	1	0	62.8693	1	0	0	0	0	0.287474	0.287474	0	0	0	0	0	0	0	0	0	0	0	0	0	0	0	0	19
0183299f91c31c496044253281876f72	3713.8	1	0	22.4257	0	0	0	0	0	1.4757	1.4757	0	0	0	0	0	0	0	0	0	0	0	0	0	0	0	0	11
01844eeec747e3ed58806fc15f7fb8f0	7840	1	1	21.8754	0	0	0	2	2	5.92745	5.92745	0	0	0	0	0	0	0	0	0	0	0	0	0	0	0	0	10
01854cf0c4dbe311dd2aac6f20abd034	10461.2	1	0	50.9295	0	0	0	0	0	3.24435	3.24435	0	0	0	0	0	0	0	0	0	0	0	0	0	0	0	0	5
018623bf723bfc16efbf10b0a52675bc	20030.3	1	0	30.2916	0	0	0	0	0	1.66188	1.66188	1	0	0	1	0	0	0	0	0	1	0	0	0	0	0	0	48
01864810179d7199243cc380c9cfbb14	167.833	0	0	19.7536	0	0	0	0	0	2.93224	2.93224	0	0	0	0	0	0	0	0	0	0	0	0	0	0	0	0	7
01864a40c06303992e62c7c1de9381e6	78585.7	0	1	53.744	0	0	0	2	2	7.55099	7.55099	2	1	0	0	0	0	0	0	0	0	0	0	0	0	0	0	39
0187d524070695c59aa435c7f5b34cb3	0	1	1	37.2923	0	0	0	2	2	4.64613	4.64613	0	0	0	0	0	0	1	0	0	0	0	0	0	0	0	0	12
018aad3bd42f8e3bc0d919cf212f67a4	36113.3	0	0	40.6215	0	0	0	0	0	4.43806	4.43806	0	0	0	0	0	0	0	0	0	0	0	0	0	0	0	0	16
018c636f560bcf8c21dee8f85157a430	20376.9	1	0	69.4921	0	0	0	0	0	0.783025	0.783025	12	0	1	0	0	0	0	0	0	0	1	0	0	0	0	0	5
018ec99183609e8f340e9bfcf16b7851	42584.6	1	0	46.9678	0	0	0	0	0	2.51335	2.51335	4	1	0	1	0	0	0	0	0	0	0	0	0	0	0	0	37
0190bdc43b986d899d183a28ffcde382	9545.27	1	0	30.642	0	0	0	0	0	0.142368	0.142368	1	0	0	0	0	0	0	0	0	0	0	0	0	0	0	0	4
0190d5330d68d99da2d2fb7382ac24e3	40161.5	1	0	51.7755	0	0	0	0	0	11.0965	11.0965	9	0	0	0	0	0	0	0	0	0	0	0	0	0	0	0	28
019260d41a85feb1294e03483827f1e0	20978.6	1	0	39.6988	1	0	0	0	0	11.5756	11.5756	0	0	0	0	0	0	0	0	0	0	0	0	0	0	0	0	14
0192f8b31fee30e5800eca3c5634a81e	22394.5	0	0	33.3607	0	0	0	0	0	12.6626	12.6626	0	0	0	0	0	0	0	0	0	0	0	0	0	0	0	0	3
01955b46a45ad57297252192d9e76bf3	11972.7	0	0	25.0869	1	0	0	0	0	11.0116	11.0116	0	0	0	0	0	0	0	0	0	0	0	0	0	0	0	0	5
0197942a2aa5bafc6605693c96d8826c	19331.8	1	0	22.8036	1	0	0	0	0	11.655	11.655	0	0	0	0	0	0	1	0	0	0	0	0	0	0	0	0	12
01989510efa5c1ed7486901d357b6586	13153.8	1	0	51.7673	0	0	0	0	0	13.7057	13.7057	0	0	0	0	0	0	0	0	0	0	0	0	0	0	0	0	56
019d32446a98b046e625ae658f92f9ac	7071.04	0	0	35.1567	0	0	0	0	0	4.01643	4.01643	0	0	0	0	0	0	0	0	0	0	0	0	0	0	0	0	3
019f831e7fbef1d2dd0d758bd178f074	4948.24	0	0	20.4983	0	0	0	0	0	4.68446	4.68446	1	0	0	0	0	0	0	0	0	0	0	0	0	0	0	0	11
01a1a9e47a64e17c6d5b2534595c549d	9027.64	0	0	23.9233	0	0	0	0	0	13.013	13.013	0	0	0	0	0	0	0	0	0	0	0	0	0	0	0	0	25
01a6b9e342fb149f50a83374b9a683a4	30720	1	0	43.707	0	0	0	0	0	8.01643	8.01643	0	1	0	0	0	0	0	0	0	0	0	0	0	0	0	0	16
01a8667a72160240b8a19ab6c9b5fb1a	12973.8	0	0	21.9439	0	0	0	0	0	7.41958	7.41958	0	0	0	0	0	0	0	0	0	0	0	0	0	0	0	0	7
01ac71e11928a8b15bd471c3309856ae	4995.67	1	1	36.553	0	0	0	2	2	11.3539	11.3539	0	0	0	0	0	0	0	0	0	0	0	0	0	0	0	0	7
01ae1d5cd856cbcf5879b6a28dd888a7	1102.69	1	0	54.2806	1	0	0	0	0	9.28405	9.28405	0	0	0	1	0	0	0	0	0	0	0	0	0	0	0	0	3
01af86cb423e5aca972117c43ceee83c	20376.9	0	0	53.9302	0	0	0	0	0	6.59822	6.59822	4	0	0	1	0	0	0	0	0	0	0	0	0	0	0	1	25
01b08bbc2704409ef612b6ee4fa51f8e	17276.5	0	0	52.7255	0	0	0	0	0	7.11294	7.11294	0	0	0	0	0	0	0	0	0	0	0	0	0	0	0	0	15
01b1143a324c05a8281471ca475e6224	60569.2	1	1	32.2437	0	0	0	2	2	6.62834	6.62834	0	0	0	0	0	0	0	0	0	0	0	0	0	0	0	0	13
01b41a78ee933667678006658b1a664d	22404.7	1	0	37.4921	0	0	0	0	0	8.24914	8.24914	0	0	0	0	0	0	0	0	0	0	0	0	0	0	0	0	7
01b489117e089a567eecf7ad132e46be	130336	1	1	55.9014	1	0	0	2	2	3.47433	3.47433	0	1	0	0	0	0	0	0	0	0	0	0	1	0	0	0	9
01b5ab543e8cc15b6086ae472cd5d92b	2900	1	0	19.2115	0	0	0	0	0	6.17933	6.17933	0	0	0	0	0	0	0	0	0	0	0	0	0	0	0	0	9
01b7512153dcf3bd034f2d642320dd75	21316.4	1	1	28.8843	0	0	0	2	2	0.873374	0.873374	0	0	0	0	0	0	0	0	0	0	0	0	0	0	0	0	3
01b908b9b3ea1920bdfa031017d4a173	9701.53	1	1	27.4223	0	0	0	2	2	11.5072	11.5072	0	0	0	0	0	0	0	0	0	0	0	0	0	0	0	0	5
01ba08e31d137159a3843c81d80d236b	12564.6	1	1	29.3443	0	0	0	2	2	2.71321	2.71321	2	0	0	0	0	0	0	0	0	0	1	0	0	0	0	0	22
01bd41d86cf4daab766eadcdfc8df0fd	25892.3	1	0	42.2779	0	0	0	0	0	10.8857	10.8857	0	0	0	0	0	0	0	0	0	0	0	0	0	0	0	0	5
01bdfa2be9a12b2a158f4162e33ee758	51306.7	0	0	51.4223	0	0	0	0	0	2.76797	2.76797	0	0	0	0	0	0	0	0	0	1	0	0	0	0	0	0	28
01be2ee1e8466ec340763b99954869aa	17361.9	0	0	38.256	0	0	0	0	0	1.31143	1.31143	0	0	0	0	0	0	0	0	0	0	0	0	0	0	0	0	12
01bef956168c3188f4b271c98f9a1079	21553.8	0	0	37.8426	1	0	0	0	0	7.4935	7.4935	1	0	0	0	0	0	0	0	0	0	1	0	0	0	0	0	12
01bf8c6446273e96a5c91f3b229cee35	21023.1	0	0	51.7125	0	0	0	0	0	8.63518	8.63518	0	0	0	0	0	0	0	0	0	0	0	0	0	0	0	0	12
01c032048cd02a7c15c65866df8c75e7	27357.1	1	0	30.7488	0	0	0	0	0	1.26215	1.26215	1	0	0	0	0	0	0	0	0	0	0	0	0	0	0	0	2
01c11e4b6c2b055a8b1b0b78b607b02b	29723.1	1	0	31.4606	1	0	0	0	0	0.347707	0.347707	1	0	0	0	0	0	0	0	0	0	0	0	0	0	0	0	5
01c18701447a9132b3b132e307744772	17229.2	0	1	46.5133	1	0	0	2	2	0.766598	0.766598	2	0	0	0	0	0	0	0	0	0	1	0	0	0	0	0	49
01c29569680e15918b160e6774e55812	599.5	1	0	19.8823	0	0	0	0	0	6.65572	6.65572	0	0	0	0	0	0	0	0	0	0	0	0	0	0	0	0	6
01c49a44e002eac74a1e398bcd95e694	25411.1	0	0	29.2758	0	0	0	0	0	6.61191	6.61191	0	0	0	0	0	0	0	0	0	0	0	0	0	0	0	0	5
01c58e2474f97dbc8c74484455cf52cd	4787.53	1	0	36.7201	1	0	0	0	0	6.24504	6.24504	0	0	0	0	0	0	0	0	0	0	0	0	0	0	0	0	2
01c803a3c7cedc3fdb70a9e115edf4ee	69623.1	1	0	55.8631	0	0	0	0	0	6.33539	6.33539	1	0	0	1	0	0	0	0	0	1	0	0	0	0	0	0	11
01c88015dff31d123d1dcecce59e1a5f	8816.42	0	0	29.128	0	0	0	0	0	3.71526	3.71526	0	0	0	0	0	0	0	0	0	0	0	0	0	0	0	0	31
01ca99ab3fe9b39cf4221af627f9e0e9	25407.7	1	0	36.4517	0	0	0	0	0	8.44901	8.44901	0	0	0	0	0	0	0	0	0	0	0	0	0	0	0	0	32
01cb685c5b43c3713395f12ab3a49244	15840	0	1	28.6872	0	0	0	2	2	0.323066	0.323066	0	0	0	0	0	0	0	0	0	0	0	0	0	0	0	0	1
01ce2428a9965be2e0e98673b45867f3	15212.3	0	0	55.5346	0	0	0	0	0	8.53936	8.53936	0	1	0	0	0	0	0	0	0	0	0	0	1	0	0	0	33
01d10a1fbc623f2f8cbef4973798a6c9	16833.1	1	0	35.4908	0	0	0	0	0	5.81793	5.81793	1	0	0	0	0	0	0	0	0	0	0	0	0	0	0	0	9
01d19754bd8432e39708c16467c48aa3	10732.4	0	0	48.2765	1	0	0	0	0	6.36277	6.36277	0	0	0	0	0	0	0	0	0	0	0	0	0	0	0	0	16
01d20b6e2736bf12acc02ec580b8d4a6	6017.88	1	0	26.6311	1	0	0	0	0	3.40862	3.40862	0	0	0	0	0	0	0	0	0	0	0	0	0	0	0	0	11
01d2b811d544977588bb0cb32110e26b	68740.9	0	0	36.7392	0	0	0	0	0	8.39973	8.39973	1	0	0	0	0	0	0	0	0	0	1	0	0	0	0	0	4
01d32dc577d1e73de2c4461433358120	1102.69	1	0	70.9843	0	0	0	0	0	13.2923	13.2923	1	0	0	0	0	0	0	0	0	0	0	0	0	0	0	0	48
01d62a9ffebe40c92d52b8758e7d25db	80723.1	1	0	58.8474	1	0	0	0	0	7.31554	7.31554	0	1	0	1	1	0	1	0	0	0	0	1	1	0	0	0	38
01d69d39a274d6bfb4957d80112ccbc7	22104	0	0	25.3279	0	0	0	0	0	12.4216	12.4216	0	0	0	0	0	0	0	0	0	0	0	0	0	0	0	0	25
01d8b17e219bbfce31b7d80ed58695c8	23932.3	1	0	39.6742	0	0	0	0	0	0.870637	0.870637	2	0	0	0	0	0	0	0	0	0	0	0	0	0	0	0	13
01da68f66b62dd42be937dd82474688b	20376.9	1	0	82.1958	0	0	0	0	0	4.99658	4.99658	1	1	0	0	0	0	0	0	0	0	0	0	1	0	0	0	11
01da95de65209a254cc461c96d17ab02	52007.1	1	0	40.6352	0	0	0	0	0	7.31554	7.31554	0	0	0	0	0	0	0	0	0	0	0	0	0	0	0	0	2
01e0c8a9c1e33ece81c1fb4680e5ad44	11884.6	0	0	59.1595	0	0	0	0	0	1.96304	1.96304	1	1	0	0	0	0	0	0	0	0	0	0	0	0	0	0	29
01e1b82b576b4acb3a25dd0e4afc6956	14144.4	1	0	28.6982	0	0	0	0	0	5.22108	5.22108	0	0	0	0	0	0	0	0	0	0	0	0	0	0	0	0	23
01e26a9218e1124ea2f71ed1e14ea037	76118.2	0	0	50.3765	1	0	0	0	0	1.8152	1.8152	1	0	1	0	0	0	0	0	0	0	0	0	0	0	0	0	16
01e3c93c68d96a7db868361edc098f3c	13531.9	1	0	24.5749	0	0	0	0	0	8.98015	8.98015	0	0	0	0	0	0	0	0	0	1	0	0	0	0	0	0	2
01e579696cb404d67722fea9c01eea76	3022.73	1	0	38.9678	1	0	0	0	0	8.8679	8.8679	1	0	0	0	0	0	0	0	0	0	0	0	0	0	0	0	9
01e6bf0b03382b2c599d6308565e81c1	5422.53	1	0	36.0055	0	0	0	0	0	9.42094	9.42094	1	0	0	0	0	0	0	0	0	0	0	0	0	0	0	0	15
01e7176eb1b874da5a69992a2545232e	1102.69	1	1	69.974	0	0	0	2	2	12.4298	12.4298	0	1	0	0	0	0	0	0	0	0	0	0	1	0	0	0	46
01e7d8a0753269814ae75b30c7ea2a5b	4446.15	1	0	22.3765	0	0	0	0	0	4.03833	4.03833	1	0	0	0	0	0	0	0	0	0	1	0	0	0	0	0	8
01e8b50b1fb614e493fde3d86dd352e8	5446.87	1	0	20.2437	0	0	0	0	0	2.24778	2.24778	0	0	0	0	0	0	0	0	0	0	0	0	0	0	0	0	10
01ebab523c1559e03185dcca311e8cc1	27406.7	0	0	58.8939	0	0	0	0	0	5.21834	5.21834	1	1	1	1	0	0	1	0	0	1	0	1	1	0	0	0	17
01f1209d90fe0a08c192c7304211b6e4	15449.7	1	0	33.7741	0	0	0	0	0	2.22313	2.22313	0	0	0	0	0	0	0	0	0	0	0	0	0	0	0	0	7
01f138b05615f4f162c5ac8401964e23	0	0	1	80.8186	1	1	0	1	2	7.97536	8.43258	1	1	0	0	0	0	0	1	0	0	0	0	1	0	0	0	7
01f3010a2d4494090c3e30cd52213609	15946.2	0	0	46.6311	0	0	0	0	0	7.16496	7.16496	0	0	0	0	0	0	0	0	0	0	0	0	0	0	0	0	11
01f33a26ec0b68805b189009ff20320b	12671.9	1	0	34.089	0	0	0	0	0	0.747433	0.747433	0	0	0	0	0	0	0	0	0	0	0	0	0	0	0	0	5
01f6e2a025f64e335cb8bfc4f4f90329	707.133	1	0	22.9377	0	0	0	0	0	1.82067	1.82067	0	0	0	0	0	0	0	0	0	0	0	0	0	0	0	0	12
01f8a7a464b2cacfd0de50c4bce2b56b	16960	1	1	23.7344	0	0	0	2	2	3.12115	3.12115	0	0	0	0	0	0	0	0	0	0	0	0	0	0	0	0	2
01f905b2c8101cfb4cd4c06bdd94b218	5884	1	0	47.499	0	1	1	1	1	5.1937	8.33402	1	0	1	0	0	0	0	0	0	0	0	1	0	0	0	0	68
01f998213bd0ca1926e704a9d25a231a	18840.8	0	0	30.7652	1	0	0	0	0	4.94456	4.94456	2	0	0	0	0	0	0	0	0	0	0	0	0	0	0	0	13
01fbf1abc7e50fcf38a03d661e05f21c	30169.2	1	0	54.204	0	0	0	0	0	4.33949	4.33949	1	1	0	0	0	0	0	0	0	0	0	0	1	0	0	0	8
01fc052b4e6981494e6c85ace697d763	26308.6	0	0	35.8275	1	0	0	0	0	11.7947	11.7947	9	0	0	0	0	0	0	0	0	0	0	0	0	0	1	0	26
01fc5f5131f0852f2a9e0f3d83d9d233	15530.8	0	0	45.0431	0	0	0	0	0	10.0507	10.0507	0	0	0	0	0	0	0	0	0	0	0	0	0	0	0	0	71
01fe79e9cff999cc790c6801aea4fdd8	6346.26	1	0	18.9432	0	0	0	0	0	4.46817	4.46817	1	0	0	0	0	0	0	0	0	0	1	0	0	1	0	0	28
01ff6b10c7704d3fa839c4b254dda4b2	19080	1	1	54.8008	0	1	0	1	2	5.34976	5.35797	5	0	0	0	0	0	0	0	0	0	0	0	1	0	0	0	22
01ffb05ac80ef7e7e748e55b6e1a2ef1	7538.38	0	0	23.1458	0	0	0	0	0	1.22108	1.22108	0	0	0	0	0	0	0	0	0	0	0	0	0	0	0	0	3
02030e0a0d313345198921b0aa978bd1	27553.3	0	0	55.2991	0	0	0	0	0	6.03696	6.03696	3	0	0	1	0	0	0	0	0	0	0	0	0	0	0	0	9
02034cc0fce5bf8d35a37c53bbeb6c2d	0	1	0	73.4839	1	0	0	0	0	4.6872	4.6872	4	0	0	0	0	0	0	1	0	0	0	0	0	0	0	0	26
02047c30cc2d2f28674a41b042eee3c8	1590.17	1	0	18.2505	0	0	0	0	0	4.12594	4.12594	0	0	0	0	0	0	0	0	0	0	0	0	0	0	0	0	12
0204a95719dfb5bcd795c6f83ccd4ca2	13334.9	1	0	32.3094	0	0	0	0	0	8.85695	8.85695	1	0	1	0	0	0	0	0	0	0	0	0	0	0	0	0	6
0204bb557aea5b6c0f5b6bac5e2d34f1	11907.5	1	0	25.1992	0	0	0	0	0	5.5989	5.5989	0	0	0	0	0	0	0	0	0	0	0	0	0	0	0	0	23
02050e085b2d353e75e9df4567f2a569	16070.2	0	0	29.87	0	0	0	0	0	12.4408	12.4408	0	0	0	0	0	0	0	0	0	0	0	0	0	0	0	0	31
0207601b842429f5e0a21757f8c56e73	30741.5	0	0	28.9582	0	0	0	0	0	3.04449	3.04449	0	0	0	0	0	0	0	0	0	0	0	0	0	0	0	0	16
020955cd775980ed49083588efbc6f34	0	0	0	25.0021	0	0	0	0	0	0.271047	0.271047	0	0	0	0	0	0	0	0	0	0	0	0	0	0	0	0	3
0209dcdab9cf29230f52af712278d5a7	14911.8	1	0	38.8501	0	0	0	0	0	3.37029	3.37029	0	0	0	0	0	0	0	0	0	0	0	0	0	0	0	0	2
020aea81c4205c0abbd704c27c2e4eeb	23005.9	1	0	67.7509	0	0	0	0	0	4.20534	4.20534	3	1	0	0	0	0	0	0	0	0	0	0	1	1	1	0	21
020c794e062b3eb4e545ef58137e5a64	41085.7	1	0	49.4401	0	0	0	0	0	7.81656	7.81656	0	0	0	0	0	0	0	0	0	0	0	0	0	0	0	0	5
020f19dd7f7b4008576853fcf419cb26	5645.71	0	0	23.5674	0	0	0	0	0	7.85763	7.85763	0	0	0	0	0	0	0	0	0	0	0	0	0	0	0	0	6
021038f571b25fce7b6495da2268f3ed	20890.4	1	0	37.9493	0	0	0	0	0	11.0664	11.0664	0	0	0	0	0	0	0	0	0	0	0	0	0	0	0	0	8
0214d2bec1b604b7630d944bbab311c6	10529.8	0	0	21.9247	0	0	0	0	0	5.52225	5.52225	0	0	0	0	0	0	0	0	0	0	0	0	0	0	0	0	12
02152e4fff0824636126aac2ddbb61f1	2931.95	0	0	21.1006	0	0	0	0	0	1.56331	1.56331	0	0	0	0	0	0	0	0	0	0	0	0	0	0	0	0	13
0216212a74c794ceb5ceaf6857421c1f	14821.1	1	0	37.3388	0	0	0	0	0	7.81109	7.81109	0	0	0	0	0	0	0	0	0	0	0	0	0	0	0	0	4
021668c18c11e6a28608992af3821887	31069.6	1	0	28.3888	0	0	0	0	0	9.70294	9.70294	1	0	0	0	0	0	0	0	0	1	0	0	0	0	0	0	16
0216e18aac2e74b8d5226d293e8dd6a5	64353.8	1	0	60.345	0	0	0	0	0	0.73922	0.73922	1	0	0	1	0	0	0	0	0	0	1	0	0	0	0	0	23
02188be9f024e653e10e3a58eb6a8ec9	18652	1	0	28.3285	0	0	0	0	0	12.0027	12.0027	0	0	0	0	0	0	0	0	0	0	0	0	0	0	0	0	1
021e0b16deb00dbc4fd0114e7b4aa6a9	25920	1	0	38.7543	0	0	0	0	0	2.12731	2.12731	0	0	0	0	0	0	0	0	0	0	0	0	0	0	0	0	10
021e4f012576350ddcb1623e2f832c5b	14687.3	0	0	36.9993	0	1	0	1	0	0.930869	3.45243	2	0	0	0	0	0	0	0	0	0	0	0	0	0	0	0	27
021f096472f94bdbb8a19ab6c9b5fb1a	11040	0	0	48.063	0	0	0	0	0	4.63792	4.63792	1	0	0	0	0	0	0	0	0	0	0	0	0	0	0	0	11
021f7fd10cd6766c9667130305bc7743	20376.9	1	0	38.8583	0	0	0	0	0	11.332	11.332	0	0	0	0	0	0	0	0	0	0	0	0	0	0	0	0	15
021fba9f291f5223aea10b5e56d7eab7	8498.13	1	0	33.9959	0	0	0	0	0	8.57495	8.57495	0	0	0	0	0	0	0	0	0	0	0	0	0	0	0	0	6
0221782072e301f6a94be29dcfc8ad89	90453.3	1	0	44.6407	0	0	0	0	0	8.28474	8.28474	1	0	0	1	0	0	0	0	0	1	0	0	0	0	0	0	26
0221a679a06ba1bbe3832937320e47e2	1056.54	1	1	71.2909	1	0	0	2	2	8.04654	8.04654	0	0	0	0	0	0	0	0	0	0	0	0	0	0	0	0	24
0223a24e4b0fd94adee24a737ac08b89	22651.5	1	0	56.2601	0	0	0	0	0	0.451745	0.451745	4	1	0	1	1	0	0	1	0	0	0	0	1	0	0	0	31
0223db3dd94cc210e9b628a23ea0f918	10360	1	0	25.6345	0	0	0	0	0	4.60507	4.60507	1	0	0	0	0	0	0	0	0	0	1	0	0	0	0	0	12
0223e717b283fcae26d8373c5bff9305	11217.2	0	0	50.7515	0	0	0	0	0	7.5948	7.5948	1	1	0	0	0	0	0	0	0	0	0	0	1	0	0	0	10
02257e9419ba6f606feaa2a7d27d77b1	10361.2	1	0	60.4052	0	0	0	0	0	4.62971	4.62971	2	0	1	0	0	0	0	0	0	1	0	1	0	1	0	0	21
0225a41de9ba501b7fc8266bdbd33b2f	92723.5	1	0	36.6078	0	0	0	0	0	11.3402	11.3402	0	0	0	0	0	0	0	0	0	0	0	0	0	0	0	0	11
022698fa2a3a58cd4ae864570b2067c8	67317.6	1	0	38.1793	0	0	0	0	0	10.5955	10.5955	0	1	0	0	0	0	0	0	0	0	0	0	1	0	0	0	12
02280a4d753f28ef455723a36da6600b	7654.53	1	0	27.896	0	0	0	0	0	2.94319	2.94319	0	0	0	0	0	0	0	0	0	0	0	0	0	0	0	0	5
02284a7e230434a1903b9852773ef02e	17373.3	0	1	28.0712	0	0	0	2	2	0.80219	0.80219	0	0	0	0	0	0	0	0	0	0	0	0	0	0	0	0	10
02291c6173e1e5264f5dc139736084cd	20175	0	0	42.9514	0	0	0	0	0	7.55647	7.55647	0	0	0	0	0	0	0	0	0	0	0	0	0	0	0	0	8
022a12d174e779cb7f482ca2e537da87	10384.6	0	0	19.8823	0	0	0	0	0	7.89322	7.89322	0	0	0	0	0	0	0	0	0	0	0	0	0	0	0	0	36
022b35e373f8f10cc0e16df030a085fa	13248.3	1	0	49.295	0	0	0	0	0	4.47912	4.47912	2	0	0	0	0	0	0	0	0	1	0	0	0	0	0	0	13
022b44687a9f2eae89a99b19d205d063	20376.9	0	0	69.4538	0	0	0	0	0	8.16701	8.16701	0	0	0	0	0	0	0	0	0	0	0	0	0	0	0	0	4
022bfdb3bcf15b4a599d6308565e81c1	2287.5	1	1	66.9651	0	0	0	2	2	8.10678	8.10678	0	0	0	0	0	0	0	0	0	0	0	0	0	0	0	0	32
022d5755fdc72d69a55fe4c4923d0bce	46158.8	1	0	30.7406	0	1	0	1	0	12.2081	12.7775	0	0	0	0	0	0	0	0	0	0	0	0	0	0	0	0	21
022f04b275c5d8308f718c44478a49b3	15172.4	0	0	21.6372	0	0	0	0	0	8.54757	8.54757	1	0	0	0	0	0	0	0	0	0	0	0	0	0	0	0	11
022f5464513f9c77190198eecf2047ca	22107.7	0	0	62.5845	0	0	0	0	0	3.77276	3.77276	0	0	0	0	0	0	0	0	0	0	0	0	0	0	0	0	17
0236695de099f64b1ca1e90e0b61dd2d	60569.2	1	0	65.0869	1	0	0	0	0	0.73922	0.73922	1	0	0	0	1	0	1	0	0	0	0	0	0	0	0	0	16
023a8197f7badd49e7823643f0f62064	13095	0	0	23.5428	0	0	0	0	0	2.16838	2.16838	0	0	0	0	0	0	0	0	0	0	0	0	0	0	0	0	13
023da0512cdc2e836aa67ec893fe9772	664.286	0	0	22.2012	0	0	0	0	0	5.87543	5.87543	0	0	0	0	0	0	0	0	0	0	0	0	0	0	0	0	15
023e1f1811a59d555b7ee72d07d275ee	0	0	0	55.5483	0	0	0	0	0	8.12594	8.12594	1	1	1	1	0	0	0	0	0	0	0	1	1	0	0	0	32
02405a7979d145a237476a260b849745	7103.33	0	0	48.5448	1	0	0	0	0	7.50719	7.50719	2	1	0	0	1	0	0	0	0	0	0	0	1	0	0	0	29
0240c0068964d36ad0de50c4bce2b56b	31054.1	0	0	43.5702	0	0	0	0	0	3.61396	3.61396	0	0	0	0	0	0	0	0	0	0	0	0	0	0	0	0	3
0244e2060acfadedb27e5238da7397cb	9220.95	0	0	35.9726	0	0	0	0	0	10.6174	10.6174	0	0	0	0	0	0	0	0	0	0	0	0	0	0	0	0	5
0245a41015b3b00d95fcb16c05bee707	5494.18	0	0	32.835	0	0	0	0	0	0.262834	0.262834	0	0	0	0	0	0	0	0	0	0	0	0	0	0	0	0	3
02475c94e81217d2688e9fad0d5a51c0	21377.1	1	0	45.6181	1	0	0	0	0	5.41273	5.41273	2	0	1	0	0	0	0	0	0	0	0	1	0	0	0	0	6
0248441ec94bdb9b3fe19b88f1aa2024	4832.23	0	0	33.3087	0	0	0	0	0	12.3778	12.3778	0	0	0	0	0	0	0	0	0	0	0	0	0	0	0	0	8
024969ff208bb424cf1bc1f9cccd61be	9725	0	0	18.8145	0	0	0	0	0	6.54894	6.54894	0	0	0	0	0	0	0	0	0	0	0	0	0	0	0	0	2
024d89cf10347ce902b25a5dbf7d6c16	16003	0	0	56.0794	0	0	0	0	0	5.70842	5.70842	0	0	0	0	0	0	0	0	0	0	0	0	0	0	0	0	3
024d97668ba11e05e353494ae3fa7db0	51641.7	0	0	62.5572	0	0	0	0	0	2.04244	2.04244	0	0	0	0	0	0	0	0	0	0	0	0	0	0	0	0	23
024dcbf958ffb3f458081a01aa2b49bd	20665.6	0	0	39.3292	0	0	0	0	0	13.0267	13.0267	0	0	0	0	0	0	0	0	0	0	0	0	0	0	0	0	13
024ddf298bee28238af63e31842b0b9d	3827.27	0	0	38.9788	0	0	0	0	0	8.64887	8.64887	0	0	0	0	0	0	0	0	0	0	0	0	0	0	0	0	91
024ee071bc70bdf33442b53382c70de5	11400	0	0	49.0513	0	0	0	0	0	9.30869	9.30869	1	0	0	1	0	0	0	0	0	0	0	0	0	0	0	0	13
0250eb1df69c7f9d8948ad4b9127e752	0	1	0	22.7981	1	0	0	0	0	0.810404	0.810404	0	0	0	0	0	0	0	0	0	0	0	0	0	0	0	0	30
0251e9eb6e419c6038195c5603fc869e	0	0	0	18.1383	0	0	0	0	0	2.49144	2.49144	0	0	0	0	0	0	0	0	0	0	0	0	0	0	0	0	14
02531d6cbba252a4e911c4242e0d3687	35890.7	1	0	48.4682	0	0	0	0	0	8.21081	8.21081	0	0	0	0	0	0	0	0	0	0	0	0	0	0	0	0	11
02538a5611fa23bfde5d53b9420ce8ed	20376.9	0	0	55.4168	0	0	0	0	0	3.91513	3.91513	0	0	0	0	0	0	0	0	0	0	0	0	0	0	0	0	9
0255abb160c1f1142f0e5334b455d735	30442.1	0	0	29.2101	0	0	0	0	0	11.3238	11.3238	0	0	0	0	0	0	0	0	0	0	0	0	0	0	0	0	8
02568e0ec752faa45a2204e2f37abeb2	97661.5	1	0	35.729	1	0	0	0	0	10.8145	10.8145	0	0	0	0	0	0	0	0	0	0	0	0	0	0	0	0	8
0258356f89b17784c9db08a8c4c0c68e	23146.2	0	0	50.8884	1	0	0	0	0	12.0438	12.0438	1	0	0	0	0	0	0	0	1	0	0	0	0	0	0	0	22
025af826a096e54b2c18cd6539c814b3	29392.2	1	0	30.9843	0	0	0	0	0	6.08898	6.08898	0	0	0	0	0	0	0	0	0	0	0	0	0	0	0	0	4
025b6903928ce604951c3ddfc0f6c598	7384.62	1	0	49.9548	0	0	0	0	0	1.32786	1.32786	3	0	1	1	0	0	1	0	0	0	0	0	0	0	0	0	35
025d7cb419b0fca5525a795a40bb4073	11260.2	0	0	51.7919	0	0	0	0	0	6.89117	6.89117	0	0	0	0	0	0	0	0	0	0	0	0	0	0	0	0	33
025d91206ce5e434951c3ddfc0f6c598	25034.2	1	0	28.8323	0	0	0	0	0	8.79671	8.79671	0	0	0	0	0	0	0	0	0	0	0	0	0	0	0	0	6
025e40183b7fcb8477c5d6a69468a57d	0	1	0	20.961	1	0	0	0	0	2.15469	2.15469	0	0	0	0	0	0	0	0	0	0	0	0	0	0	0	0	3
02619520d4d63ce155f0445ca8cd144b	41125.5	1	0	30.3409	1	0	0	0	0	9.63176	9.63176	0	0	0	0	0	0	0	0	0	0	0	0	0	0	0	0	4
0262b57591f577659d4063e97a78d2e1	15322.7	0	0	42.7406	0	0	0	0	0	6.52977	6.52977	1	0	1	1	1	0	0	0	0	0	0	0	0	0	0	0	47
0263e2f5d8cd4a7c7f1f8f7b3f255654	12535.2	1	0	21.0678	1	0	0	0	0	9.03217	9.03217	0	0	0	0	0	0	0	0	0	0	0	0	0	0	0	0	6
02643af03dccbdfa0783e087ef0137e0	21880	0	0	37.2402	0	0	0	0	0	10.8665	10.8665	0	0	0	0	0	0	0	0	0	0	0	0	0	0	0	0	3
02657d86ac327633779c88bc882db60d	0	0	0	64.553	0	1	0	1	0	1.94661	9.82341	4	0	1	1	1	0	0	0	1	0	0	1	1	0	0	1	28
02676558a2e8246bf00bbb62f43e16f9	13938	0	0	24.5832	1	0	0	0	0	7.57563	7.57563	0	0	0	0	0	0	0	0	0	0	0	0	0	0	0	0	16
0267bb6562a4246c19e90156f39d594c	9397.31	0	0	33.7632	0	0	0	0	0	0.0930869	0.0930869	0	0	0	0	1	0	0	0	0	0	0	0	0	0	0	0	2
026ba444dc3b6bde486c310ae2a1b9a9	21189.2	0	0	46.6064	0	0	0	0	0	9.60164	9.60164	0	0	0	0	0	0	0	0	0	0	0	0	1	0	0	0	44
026f46698c8e44564b60299f0965769b	6440.71	1	0	78.1492	0	0	0	0	0	1.52772	1.52772	2	1	1	1	0	0	0	0	0	1	0	0	1	1	1	0	56
02701f2858b0c009bf5fb1e99991ec29	18392.3	0	0	58.1492	1	0	0	0	0	8.20808	8.20808	0	1	0	1	0	0	0	0	0	0	0	0	1	0	0	1	38
027046fa2441c49a08f00a1f94195112	19285	1	0	18.1383	0	0	0	0	0	12.0246	12.0246	0	0	0	0	0	0	0	0	0	0	0	0	0	0	0	0	2
02717e40abfb8cf5b8cf6df71400a6f8	10054.7	0	0	34.4449	0	0	0	0	0	10.5024	10.5024	0	0	0	0	0	0	0	0	0	0	0	0	0	0	0	0	40
0271a4f110dbb16e53fd0e7a3e8e4b13	14537.4	1	0	52.2382	1	0	0	0	0	2.47502	2.47502	0	0	0	0	0	0	0	0	0	0	0	0	0	0	0	0	13
0272aad797aadf5253fd14d193b10647	8053.85	0	0	18.4723	0	0	0	0	0	7.69336	7.69336	0	0	0	0	0	0	0	0	0	0	0	0	0	0	0	0	13
0276a51b65068b1afa94f087bf55c3f7	13591.6	1	0	28.6324	0	0	0	0	0	1.88638	1.88638	0	0	0	0	0	0	0	0	0	0	0	0	0	0	0	0	2
0277ad9089e5d96f6acead332bec2872	20376.9	0	1	82.9377	0	0	0	2	2	2.13005	2.13005	0	1	0	0	0	0	0	0	0	1	0	0	1	0	0	0	31
027874b272e62c623fadab702a22495b	19200	0	1	78.935	0	0	0	2	2	1.25394	1.25394	0	1	0	0	1	0	0	0	0	1	0	0	0	0	0	0	46
027ad6b091f20e6f9f0d41a0afff571a	36364.3	0	0	57.399	0	0	0	0	0	7.73443	7.73443	0	0	0	0	0	0	0	0	0	0	0	0	0	0	0	0	8
027b1653c01daf5179df69383de87cc1	3289.25	0	1	27.5044	0	0	0	2	2	5.40452	5.40452	0	0	0	0	0	0	0	0	0	0	0	0	0	0	0	0	8
027b33cc51b6c74bf43eb713b64a69f5	1899	0	0	22.0643	0	0	0	0	0	3.11294	3.11294	0	0	0	0	0	0	0	0	0	0	0	0	0	0	0	0	6
027c806a46d918d9efa180a9cde81454	30886.7	0	0	40.2601	0	0	0	0	0	8.83231	8.83231	0	0	0	0	0	0	0	0	0	1	0	0	0	0	0	0	4
027ea61a958b098a1ee7b1c2045ccb4a	14850.2	0	0	29.117	0	0	0	0	0	3.92334	3.92334	0	0	0	0	0	0	0	0	0	0	0	0	0	0	0	0	12
027eb1ca93eced61f369fa45aba41824	5798.5	1	0	40.3669	0	0	0	0	0	12.553	12.553	0	0	0	0	0	0	0	0	0	0	0	0	0	0	0	0	2
027ffc18b253e959ca095e694a73f8c2	17322.6	0	0	40.8515	0	0	0	0	0	13.7604	13.7604	0	1	0	0	0	0	0	0	0	0	0	0	1	0	0	0	23
0280c034a9e72a9880e1dacb2306830c	12780	0	0	20.1095	0	0	0	0	0	8.4627	8.4627	1	0	0	0	0	0	0	0	0	0	0	0	0	0	0	0	8
0280c46e06612a2bfc150016fe4a7994	20376.9	0	0	46.5845	1	0	0	0	0	2.19028	2.19028	0	0	0	0	0	0	0	0	0	0	0	0	0	0	0	0	32
028281c9712201e6ec30ce81776e4e3f	10766.5	1	1	31.9288	0	0	0	2	2	1.05955	1.05955	1	0	0	0	0	0	0	0	0	0	1	0	0	0	0	0	4
02852f7604ee12604a0eb7dfd24a6c34	955.667	1	0	21.6756	0	0	0	0	0	11.7728	11.7728	0	0	0	0	0	0	0	0	0	0	0	0	0	0	0	0	13
02859150b9f3ff3252dd98a355a19f61	26461.6	1	0	38.5818	0	0	0	0	0	6.21218	6.21218	1	0	0	0	0	0	0	0	0	0	1	0	0	0	0	0	4
028659bb811d32a9c28d36b76fd3f44e	11588.6	0	0	22.0452	1	0	0	0	0	6.85558	6.85558	1	0	0	0	0	0	0	0	0	0	0	0	0	0	0	0	20
0286f1382595e78b610e13c1e74a7305	2122.5	0	0	67.154	0	0	0	0	0	8.26283	8.26283	1	1	0	1	0	0	0	0	0	0	0	0	1	0	0	0	13
028703a9f27edcfc00e2b54da0be0713	17660	0	0	34.9405	0	0	0	0	0	8.72279	8.72279	0	0	0	0	0	0	0	0	0	0	0	0	0	0	0	0	2
0289db5304b0677e80ef39ba9c67994b	394.385	0	0	27.3621	0	0	0	0	0	7.01437	7.01437	0	0	0	0	0	0	0	0	0	0	0	0	0	0	0	0	13
028a6b505fd8464f842e4edcb645d03c	9724.08	1	0	26.4668	0	0	0	0	0	5.28679	5.28679	0	1	0	0	1	0	0	0	0	0	0	0	1	0	0	0	12
028b283cbaefd0990174f13df4bbf4e8	30957.1	0	0	49.4182	0	0	0	0	0	11.9562	11.9562	0	0	0	0	0	0	0	0	0	0	0	0	0	0	0	0	28
028c674adb157ffdc2d04a871d75e88a	384.308	0	0	21.2704	0	0	0	0	0	6.89117	6.89117	2	0	0	0	0	0	0	0	0	0	1	0	0	0	0	0	15
028c740bef5c0ca201886b09b44f1b6b	5836.09	1	0	18.5736	0	0	0	0	0	10.2861	10.2861	0	0	0	0	0	0	0	0	0	0	0	0	0	0	0	0	22
028c8d6ab1daba8ece74fd34e7834388	1007	1	1	84.1068	0	0	0	2	2	3.47707	3.47707	1	0	0	0	0	0	0	0	0	0	1	0	0	0	0	0	9
028cc9e798a0dd025caeaf5c8b5676ae	49800	1	0	46.5079	0	0	0	0	0	0.826831	0.826831	0	0	0	0	0	0	0	0	0	0	0	0	0	0	0	0	8
028d5b8b602d0f55ca3a3b0b58f4e73e	14379.3	1	0	32.9884	1	0	0	0	0	1.12526	1.12526	0	0	0	0	0	0	0	0	0	0	0	0	0	0	0	0	7
028d8b35c1bc43ac6d42e32853496d87	5401.62	0	0	64.6626	0	0	0	0	0	0.54757	0.54757	1	0	1	1	0	0	0	0	0	0	0	0	0	0	0	0	13
028e5ceca3c966b183937e2cca639f24	16906.9	0	0	31.7974	0	0	0	0	0	4.4627	4.4627	0	0	0	0	0	0	0	0	0	0	0	0	0	0	0	0	10
028f7543f0bcc6fcbbdba4b4e52df82d	22958.8	1	0	54.9185	1	0	0	0	0	4.77481	4.77481	2	0	0	0	0	0	0	0	0	0	0	0	0	1	1	0	27
028f7ea81211367df6a61981cd6647d9	77.4615	1	0	70.5736	0	0	0	0	0	2.36003	2.36003	3	0	0	0	0	0	0	1	0	1	0	0	0	0	0	0	9
0290399a40b5115e1c601b06f22f0393	20730	1	0	44.1533	0	0	0	0	0	3.48802	3.48802	0	0	0	0	0	0	0	0	0	0	0	0	0	0	0	0	50
029222c573852db6e0866596f5e54573	14818.8	0	0	45.9795	0	0	0	0	0	5.31417	5.31417	0	0	0	1	0	0	0	0	0	0	0	0	0	0	0	0	24
02932a2c41d79d81c42a705849a0d95f	7918.14	0	0	27.269	0	0	0	0	0	9.53046	9.53046	2	0	0	0	1	0	0	0	0	0	0	0	0	0	0	0	24
02937b211cad85fcdb97b1db6bd38417	46569.2	0	0	24.3504	0	0	0	0	0	13.6893	13.6893	0	0	0	0	0	0	0	0	0	0	0	0	0	0	0	0	8
02939d9fbeed689f23f8169546f6275b	6669.23	0	0	24.9692	0	0	0	0	0	1.44285	1.44285	1	0	0	0	0	0	0	0	0	0	1	0	0	0	0	0	28
0293a13505235b5474eaf820990f3ebf	21715.4	0	0	36.7283	1	0	0	0	0	11.3374	11.3374	0	0	0	0	0	0	0	0	0	0	0	0	0	0	0	0	19
0293adba9a70be939b3657da998f9cb4	0	1	1	25.6372	0	0	0	2	2	11.5154	11.5154	0	0	0	0	0	0	0	0	0	0	0	0	0	0	0	0	6
0293ed7ed588598a446f06e18851ef5a	14547.7	1	0	25.0897	0	0	0	0	0	8.59138	8.59138	0	0	0	0	0	0	0	0	0	0	0	0	0	0	0	0	3
02962f0bfdd5c8a9ded3d3689990356d	11935.4	1	0	57.7221	0	0	0	0	0	10.7515	10.7515	0	0	0	0	0	0	0	0	0	0	0	0	0	0	0	0	13
0296cf37b1d233383439cee658e06647	11088.5	1	0	26.768	0	0	0	0	0	6.71321	6.71321	2	0	0	0	0	0	0	0	0	0	0	0	0	0	0	0	4
0299e406491059df7fee426eec891fb9	13360.9	0	1	27.8713	0	0	0	2	2	5.89185	5.89185	0	0	0	0	0	0	0	0	0	0	0	0	0	0	0	0	1
029b3b2b183de3383ab22862229b0ad9	9080	0	0	53.9767	0	0	0	0	0	6.45038	6.45038	0	0	0	0	0	0	0	0	0	0	0	0	0	0	0	0	8
029c04da0ff321b86e929fe29b6bb943	4736.16	1	0	67.4634	0	0	0	0	0	6.15469	6.15469	0	1	0	1	0	0	0	0	0	0	0	0	1	0	0	0	27
029eb43027293a23ce255c31e2029ea2	16958.6	0	0	45.3114	1	0	0	0	0	2.17659	2.17659	0	0	0	0	0	0	0	0	0	0	0	0	0	0	0	0	1
02a724f62c2c6f1f728e9fe3c10eef6e	2973.33	1	0	66.8309	0	0	0	0	0	7.96441	7.96441	0	1	0	0	0	0	0	0	0	0	0	0	0	0	0	0	12
02a812e2ea17ec8bc50a0175120c42ad	12592.5	1	0	26.9158	1	0	0	0	0	0.870637	0.870637	0	0	0	0	0	0	0	0	0	0	0	0	0	0	0	0	15
02a9cd3bbf571a77e0ccad5f3bd239fc	786.294	0	0	34.5161	0	0	0	0	0	8.2601	8.2601	0	0	0	0	0	0	0	0	0	0	0	0	0	0	0	0	19
02ab1a1444082e5467366c5ae9ad5372	0	0	0	36.3285	0	0	0	0	0	0.0876112	0.0876112	0	0	0	0	0	0	0	0	0	0	0	0	0	0	0	0	2
02abb142771aa8a29b14fff9a87697e1	19010.5	1	1	47.7372	0	0	0	2	2	3.56468	3.56468	0	0	0	0	0	0	0	0	0	0	0	0	0	0	0	0	7
02ad27f540919364fd68a60153e396c1	26240	0	0	44.9747	1	0	0	0	0	9.63176	9.63176	0	0	0	0	0	0	0	0	0	0	0	0	0	0	0	0	24
02ae6c899e80b827fd2ab1250aec3a6d	9568.53	0	0	23.2991	0	0	0	0	0	10.3901	10.3901	0	0	0	0	0	0	0	0	0	0	0	0	0	0	0	0	6
02afa5bb47449de3efe2459b985040bf	54246.2	0	0	49.5277	0	0	0	0	0	2.11362	2.11362	2	0	1	0	0	0	0	0	0	0	0	0	0	0	0	0	27
02b0d1a043f927337aaa5015d2290289	22660	0	0	50.7817	0	0	0	0	0	0.583162	0.583162	4	0	0	0	0	0	0	1	0	0	0	0	0	0	0	0	24
02b136fe2ab30621c2207d7646c9fbb5	2728.53	1	0	78.6612	0	0	0	0	0	4.79945	4.79945	1	1	0	0	0	0	0	0	0	0	0	0	0	0	1	0	53
02b14261c583af2f0b1374f7b766dc5c	9602.82	1	0	29.0075	1	0	0	0	0	1.20739	1.20739	0	0	0	0	0	0	0	0	0	0	0	0	0	0	0	0	13
02b2ab47e6fb5242db70a9e115edf4ee	5508.77	0	0	52.8268	0	0	0	0	0	3.02806	3.02806	3	1	1	1	0	0	0	0	0	0	0	0	0	0	0	0	13
02b4444642be9d30f978beb9f0d9c01c	28650	0	0	22.2231	0	0	0	0	0	12.6407	12.6407	0	0	0	0	0	0	0	0	0	0	0	0	0	0	0	0	9
02b4866cb419d1753e4d0e12236c4938	24715.4	0	0	22.7461	0	0	0	0	0	9.60438	9.60438	0	0	0	0	0	0	0	0	0	0	0	0	0	0	0	0	13
02b4b01f51a1ce9b36448259cb5fad57	8541.14	1	0	37.0157	0	0	0	0	0	1.74127	1.74127	1	0	0	0	0	0	0	0	0	0	1	0	1	0	0	0	22
02b77c31bdbbe127800eca3c5634a81e	3318.44	1	1	42.6174	0	0	0	2	2	7.58932	7.58932	0	0	0	0	0	0	0	0	0	0	0	0	0	0	0	0	8
02b99f04123e4a0fd5398944892b7fa7	27365.1	1	0	31.154	1	0	0	0	0	10.0287	10.0287	0	0	0	0	0	0	0	0	0	0	0	0	0	1	0	0	8
02ba9d0468883653c9e32d89767f0fed	18680	1	0	54.4148	0	0	0	0	0	7.57837	7.57837	0	1	0	0	0	0	0	0	0	0	0	0	1	0	0	0	37
02bb0fb3f939fdeb7d52d594570b294d	18495.2	1	0	49.5387	0	0	0	0	0	11.9124	11.9124	0	0	0	0	0	0	0	0	0	0	0	0	0	0	0	0	17
02bc514aaab0ae03b1d5ed892dc7c5a4	20376.9	1	0	70.4997	0	0	0	0	0	0.561259	0.561259	6	1	1	1	0	0	0	0	0	0	0	1	1	0	0	1	4
02bca3e6a8afb20e3a2dc8cb80feed3f	15167.1	1	0	23.9507	1	0	0	0	0	9.49487	9.49487	0	0	0	0	0	0	0	0	0	0	0	0	0	0	0	0	23
02bd53f77f2ee43596b2f2a9ee80d7e2	20376.9	0	0	57.3032	0	0	0	0	0	4.31759	4.31759	1	1	0	0	0	0	1	0	0	0	1	0	0	0	0	0	10
02c09e916282825ce9a5d211fde18788	20228.8	1	0	29.3744	1	0	0	0	0	5.9603	5.9603	0	0	0	0	0	0	0	0	0	0	0	0	0	0	0	0	8
02c19bcb8e96bbf2abe70b566b69c12c	16928.5	0	0	43.5181	0	0	0	0	0	4.02464	4.02464	1	0	0	0	0	0	0	0	0	0	0	0	0	0	0	0	56
02c5948bd099b6d32f1da4dc713b224e	25059	1	0	51.5264	0	0	0	0	0	2.00958	2.00958	1	0	0	0	0	0	0	0	0	0	0	0	0	0	0	0	3
02c66009958bc858903848be08c89a25	12077.6	0	0	18.8282	0	0	0	0	0	9.31143	9.31143	0	0	0	0	0	0	0	0	0	0	0	0	0	0	0	0	4
02c70fbd8316350c41c5ddf58df7eb10	20376.9	1	0	55.0418	0	0	0	0	0	1.83162	1.83162	10	0	0	0	0	0	0	0	0	0	1	0	1	1	1	0	60
02c882c865f7f80d95b1dc498025a4c7	33492.3	1	0	41.8289	0	0	0	0	0	13.7878	13.7878	0	0	0	0	0	0	0	0	0	0	0	0	0	0	0	0	47
02ccd1189d5a3ff265a6208c63e0874e	56411.8	1	0	31.9945	0	0	0	0	0	6.25325	6.25325	0	0	0	0	0	0	0	0	0	0	0	0	0	0	0	0	45
02ccf85f704a41371ed410894e229277	7192.03	0	0	18.8857	1	0	0	0	0	11.7043	11.7043	0	0	0	0	0	0	0	0	0	0	0	0	0	0	0	0	12
02cd40abec78b0c04bc4ff4e8f0bfc54	3771.41	0	0	38.7515	0	0	0	0	0	13.6208	13.6208	0	0	0	0	0	0	0	0	0	0	0	0	0	0	0	0	18
02ceb527b341781cdee24a737ac08b89	42329.4	1	0	36.2108	0	0	0	0	0	0.29295	0.29295	2	0	0	0	0	0	0	0	0	0	0	0	0	0	0	0	9
02d06150eabf59f5738f8b80095edb47	12651.1	0	0	37.8617	1	0	0	0	0	9.99589	9.99589	0	0	0	0	0	0	0	0	0	0	0	0	0	0	0	0	5
02d1498de52e3e1945f3ffbe20dcf44b	20376.9	1	0	39.6304	0	0	0	0	0	13.1198	13.1198	0	0	0	0	0	0	0	0	0	0	0	0	0	0	0	0	8
02d3426edabdae4e1cdb05e661de1e58	18095.3	0	0	31.091	0	0	0	0	0	12.1342	12.1342	0	0	0	0	0	0	0	0	0	0	0	0	0	0	0	0	8
02d4011aef755d1e04a0cd92acb077a4	24068.1	1	0	25.3744	0	0	0	0	0	11.3292	11.3292	0	0	0	0	0	0	0	0	0	0	0	0	0	0	0	0	8
02d4b7b728a8ec4591d061bad1fae583	26623.1	0	0	57.7084	0	0	0	0	0	5.68378	5.68378	0	0	0	0	0	0	0	0	0	0	0	0	0	0	0	0	9
02d4f1b1689e9103088cc50d6ccaafe9	19476.4	1	0	31.3922	0	0	0	0	0	5.30595	5.30595	0	0	0	0	0	0	0	0	0	0	0	0	0	0	0	0	23
02d6312bbf7553acb9bd199e39ee6b3d	14137.5	0	0	37.2074	0	0	0	0	0	1.50582	1.50582	0	0	0	0	0	0	0	0	0	0	0	0	0	0	0	0	13
02dc210628a5f09e41adaf12eeb54fb3	60476.9	1	0	33.9932	0	0	0	0	0	12.7748	12.7748	0	0	0	0	0	0	0	0	0	0	0	0	0	0	0	0	14
02dca897d31db71118d9408a4f6b02f6	20376.9	1	0	40.8871	0	0	0	0	0	7.69336	7.69336	1	0	0	0	0	0	0	0	0	0	0	0	0	1	0	0	6
02dce273f4b7b6070558df33bf0e85a8	2320	0	0	77.3306	0	0	0	0	0	1.28953	1.28953	5	1	1	1	0	0	0	0	0	0	0	0	1	0	0	0	87
02dce424a91191eb5ddfec9a55163149	21415.4	1	0	44.0767	0	0	0	0	0	3.90965	3.90965	0	0	0	0	0	0	0	0	0	0	0	0	0	0	0	0	6
02dd64159e4eaa87dd2aac6f20abd034	85546.7	1	0	33.1937	0	0	0	0	0	12.5229	12.5229	2	0	0	0	0	0	0	0	0	0	0	0	0	0	0	0	13
02de29b452a68b2f5f28a5bf1664f88b	2560	1	1	80.1971	0	0	0	2	2	1.14442	1.14442	3	1	1	0	0	0	0	0	0	0	0	1	1	0	0	0	63
02e1632986f2c693128b34a8847a22d8	784	1	1	24.8624	0	0	0	2	2	7.69062	7.69062	0	0	0	0	0	0	0	0	0	0	0	0	0	0	0	0	30
02e17c0f8ca1183cf7d64ab23d6994ee	26030.8	1	0	43.4689	0	0	0	0	0	2.51335	2.51335	0	0	0	0	0	0	0	0	0	0	0	0	0	0	0	0	6
02e692725566b52bbf68e07a5ffbcc6e	15249.2	1	0	26.256	1	0	0	0	0	6.60096	6.60096	1	0	0	0	0	0	0	0	0	0	0	0	0	0	0	0	5
02e6f13c3b66e9eb830866ff7bc7569b	1874.25	1	0	20.0493	0	0	0	0	0	2.8501	2.8501	0	0	0	0	0	0	0	0	0	0	0	0	0	0	0	0	1
02e7dd746e0e97a279c9192cc21f0d71	14211.1	1	0	27.7098	0	0	0	0	0	2.25599	2.25599	1	0	0	0	0	0	0	0	0	0	0	0	0	0	0	0	2
02e8ccc524e3e0d11a72a2f7e24a6303	22202.9	1	0	28.4025	0	0	0	0	0	10.4695	10.4695	1	0	0	0	0	0	0	0	0	0	0	0	0	0	0	0	16
02e94cae7a392deb0d38c11385a03d0b	3458.91	0	0	43.7344	0	0	0	0	0	5.11704	5.11704	0	0	0	0	0	0	0	0	0	0	0	0	0	0	0	0	24
02e973944ff83bc0d746ae91d2a5e773	51107.7	0	0	42.976	0	0	0	0	0	13.1225	13.1225	0	0	0	0	0	0	0	0	0	0	0	0	0	0	0	0	4
02ea255a73e9a59890146334de664c5b	26337.6	1	0	41.0185	0	0	0	0	0	11.0335	11.0335	0	0	0	0	0	0	0	0	0	0	0	0	0	0	0	0	3
02eb18217dac77781660c13286b3d665	20376.9	1	0	39.1075	0	1	0	1	0	3.93155	13.8152	0	0	0	0	0	0	0	0	0	0	0	0	0	0	0	0	38
02eb35ca3e161bb806d2fa1ca9e5f8f2	10401.1	0	0	29.9138	0	0	0	0	0	0.287474	0.287474	2	0	0	0	0	0	0	0	0	0	1	0	0	0	0	0	7
02ed935596be05200cb9a6894535cb54	26234.3	1	0	60.6626	0	0	0	0	0	12.2957	12.2957	0	0	0	0	0	0	0	0	0	0	0	0	0	0	0	0	36
02f0e4a1bc8b47a049446b750f7422e3	25418	1	0	32.2136	0	0	0	0	0	6.4668	6.4668	1	0	0	0	0	0	0	0	0	0	0	0	0	0	0	0	13
02f16f619593447d6c6196c31861cff9	665.529	0	0	25.8015	0	0	0	0	0	6.4449	6.4449	0	0	0	0	0	0	0	0	0	0	0	0	0	0	0	0	28
02f24c6ad842935a7dad7bbe77ae99b3	20357.1	0	0	45.9986	1	0	0	0	0	5.87543	5.87543	8	0	0	0	0	0	0	0	0	0	0	0	0	0	0	0	9
02f278dd500d5ea6e40a877f47448d2f	20446.2	0	0	35.3621	0	0	0	0	0	10.7159	10.7159	0	0	0	0	0	0	0	0	0	0	0	0	0	0	0	0	24
02f27d5efb4ceec1c9d6f247e7aafb2a	9442	0	0	33.8179	1	0	0	0	0	8.42163	8.42163	0	0	0	0	0	0	0	0	0	0	0	0	0	0	0	0	39
02f40677bb7709406141a5b4ab335c7a	14596.3	0	0	32.2656	0	0	0	0	0	3.3128	3.3128	0	0	0	0	0	0	0	0	0	0	0	0	0	0	0	0	16
02f8b4b214bc3a4f941c376c9b8ee61d	16323.3	1	0	53.1061	0	1	0	1	0	5.13347	6.53525	0	0	0	0	0	0	0	0	0	0	0	0	0	0	0	0	6
02f8f05f846665c6518fd14bdc2ae141	32048.6	0	0	19.4743	0	0	0	0	0	12.2163	12.2163	0	0	0	0	0	0	0	0	0	0	0	0	0	0	0	0	3
02fa814d8ce8624c54dd393ab98a94e7	2320	0	0	50.6283	0	0	0	0	0	2.00958	2.00958	0	0	0	0	0	0	0	0	0	0	0	0	0	0	0	0	8
02fc4280c5eb76a428c3411d19267ca8	7994.31	0	0	25.1034	0	0	0	0	0	2.47228	2.47228	0	0	0	0	0	0	0	0	0	0	0	0	0	0	0	0	34
02fdba5ba8bac73af22c10d58d9b5e4a	20376.9	1	1	72.2026	0	1	0	1	2	2.30801	2.31622	1	1	0	0	0	0	0	0	0	0	0	0	0	1	0	0	19
030138b32b1123679636b08cc42a4f65	15195.4	0	0	26.4093	0	0	0	0	0	8.40246	8.40246	0	0	0	0	0	0	0	0	0	0	0	0	0	0	0	0	21
0302a8fe8b43338d716f602b2a0e2966	17100	1	0	23.7016	0	0	0	0	0	6.74333	6.74333	0	0	0	0	0	0	0	0	0	0	0	0	0	0	0	0	8
030330a18420a79a5b6e88d72c762e6f	33407.7	0	0	52.9528	0	0	0	0	0	2.39836	2.39836	0	0	0	0	0	0	0	0	0	0	0	0	0	1	1	0	66
03076aea316c4666e6adfe72e74582e0	16263.2	0	0	45.2183	0	0	0	0	0	10.7488	10.7488	1	0	0	0	0	0	0	0	0	0	0	0	0	0	0	0	1
03083b84018ffbfaea48ede2271e9718	606.81	1	0	24.1424	0	0	0	0	0	2.54894	2.54894	0	1	0	0	0	0	0	0	0	0	0	0	1	0	1	0	71
03088fa736e84b89255ae9e07ec8679c	1056.54	1	1	73.87	0	0	0	2	2	4.69815	4.69815	0	1	0	1	1	0	0	0	0	0	0	0	1	0	0	1	27
030b43fc60d4b828acbc2957d2cedb5f	38053.3	0	0	46.2998	0	0	0	0	0	0.449008	0.449008	0	1	0	0	0	0	0	0	0	0	0	0	1	0	0	0	7
030bd761001dad2a03ee65950d288e9f	21487	1	0	54.1492	0	0	0	0	0	8.47365	8.47365	0	1	0	0	0	0	1	0	0	0	0	0	1	0	0	0	23
0312233034f6a828a40ad506052eb97b	15640.6	1	0	42.6283	0	0	0	0	0	7.16496	7.16496	0	0	0	0	0	0	0	0	0	0	0	0	0	0	0	0	50
03131e4dccfb239207595908959fa917	8318.73	1	0	41.3114	0	0	0	0	0	8.61875	8.61875	0	0	0	0	0	0	0	0	0	0	0	0	0	0	0	0	2
0313b02dc4b728dddeb8511e46e0fcc3	21500	1	1	30.0616	1	0	0	2	2	8.82683	8.82683	0	0	0	0	0	0	0	0	0	0	0	0	0	0	0	0	16
03149cbdce5784f0073a8e79cfdc803e	10599.1	0	0	28.8734	0	0	0	0	0	1.37166	1.37166	0	0	0	0	0	0	0	0	0	0	0	0	0	0	0	0	20
0314acde2e23b5095ad39f8d1709cce1	1874.29	1	0	59.8248	1	0	0	0	0	11.1211	11.1211	1	0	0	0	0	0	0	0	0	0	0	0	0	0	0	0	7
0315a9cc054a4a3ca2808dcad47baf6b	0	0	0	24.4764	0	0	0	0	0	2.07803	2.07803	0	0	0	0	0	0	0	0	0	0	0	0	0	0	0	0	12
031668983cf00c43a375317ff049a396	22433.3	0	0	31.8877	0	0	0	0	0	5.46749	5.46749	1	0	0	0	0	0	0	0	0	0	0	0	0	0	0	0	48
0318e9a0fb5a900cf956348c43a437fb	19980	0	0	54.4093	0	0	0	0	0	10.0205	10.0205	2	1	0	1	1	0	0	0	0	0	1	0	1	0	0	0	49
031a5ea87891699fb4eacbae16f220e0	0	0	1	72.7611	0	0	0	2	2	1.56057	1.56057	4	1	1	0	0	0	0	0	0	0	1	1	1	0	0	0	74
031a89ede03c9d218a251ae26ca3b034	20376.9	0	0	43.332	0	0	0	0	0	1.5551	1.5551	0	0	0	0	0	0	0	0	0	0	0	0	0	0	0	0	4
031ecaa9d6d45f76d4c360656b4bd606	7384.62	1	1	76.1807	0	1	0	1	2	0.826831	0.903491	4	0	0	0	0	0	0	0	0	0	1	0	1	0	0	0	41
03204253a6f8407d731328cebb2f6c46	6192.86	1	0	21.0103	0	0	0	0	0	5.24025	5.24025	1	0	0	0	0	0	0	0	0	0	0	0	0	0	0	0	13
03238a9cd25a2801e37f784d7210195e	20087.6	1	0	29.4976	1	0	0	0	0	4.57495	4.57495	0	0	0	0	0	0	0	0	0	1	0	0	0	0	0	0	13
0324163ace60dade496939b0996966d9	21234	0	0	39.5264	0	0	0	0	0	3.09103	3.09103	0	0	0	0	0	0	0	0	0	0	0	0	0	0	0	0	11
032644dfcd65062bb1bef63cecaad03c	1632.25	1	0	26.5325	0	0	0	0	0	0.711841	0.711841	0	0	0	0	0	0	0	0	0	0	0	0	0	0	0	0	2
032753a2b4691bca1ac8c5a76ff046fe	17154.3	1	0	35.0089	0	0	0	0	0	5.32238	5.32238	0	0	0	0	0	0	0	0	0	0	0	0	0	0	0	0	5
0328d85183e34b462583f2d30c3b474c	16195.9	1	0	35.9124	1	0	0	0	0	11.0582	11.0582	0	0	0	0	0	0	0	0	0	0	0	0	0	0	0	0	3
03292d0a6e701c7c37267695fefadf91	47023.1	0	0	30.3244	1	0	0	0	0	3.70705	3.70705	0	0	0	0	0	0	0	0	0	0	0	0	0	0	0	0	5
032a40627c1af17171fee3eb6977fe6f	20376.9	1	1	71.6824	0	0	0	2	2	2.47775	2.47775	4	1	1	0	1	1	1	0	0	1	1	1	1	1	0	1	43
032accf3135b1200d1453fecb2f20f5c	0	1	0	83.8576	0	0	0	0	0	3.10198	3.10198	11	1	0	1	1	0	0	0	1	0	1	0	1	1	0	0	44
032af8b4b6d7a1b2d3c851cd34ed89dc	23870.6	1	0	62.8474	1	0	0	0	0	6.58179	6.58179	0	1	0	0	0	0	0	0	0	0	0	0	0	1	0	0	24
032dd376c0a68f122c18cd6539c814b3	13696.7	1	0	37.0404	0	0	0	0	0	3.3347	3.3347	3	0	0	0	0	0	0	0	0	0	1	0	0	0	0	0	54
032e938b199eff4778ad1f237263bca8	26580.3	1	0	41.0212	1	0	0	0	0	13.7741	13.7741	0	0	0	0	0	0	0	0	0	0	0	0	0	0	0	0	12
032ef758d7686d1dd4c360656b4bd606	25860.8	0	0	34.1136	1	0	0	0	0	3.70979	3.70979	0	0	0	0	0	0	0	0	0	0	0	0	0	0	0	0	11
0331706b0b43cce5f41a2e0f7067e5d2	16756.4	0	1	38.8172	0	0	0	2	2	4.86242	4.86242	0	0	0	0	0	0	0	0	0	0	0	0	0	0	0	0	9
0331d45dfe5b4fce86bd880162a782f2	42000	1	0	32.846	0	0	0	0	0	11.7563	11.7563	0	1	0	0	0	0	0	0	0	0	0	0	1	0	0	0	11
0332251edcdc0af42e5df4a121bc86c6	14599.5	1	0	39.5729	1	0	0	0	0	12.6872	12.6872	0	0	0	0	0	0	0	0	0	0	0	0	0	0	0	0	4
0332b6a614815e92128b34a8847a22d8	19460	0	0	51.5017	1	0	0	0	0	8.31211	8.31211	0	0	0	0	0	0	0	0	0	1	0	0	0	0	0	0	16
0334531640e06c694552c5157bf1d496	15323.1	0	1	84.2546	0	0	0	2	2	4.01369	4.01369	3	1	0	0	0	0	0	0	0	0	0	0	1	0	0	0	10
0336cbccd301df701cd4346db376e18e	14048.1	0	1	33.7166	0	0	0	2	2	1.7358	1.7358	1	1	0	0	0	0	0	0	0	0	1	0	0	0	0	0	24
03374c526c02eee438e6101f70683d15	20376.9	1	0	35.1211	0	0	0	0	0	6.14648	6.14648	1	0	0	0	0	0	0	0	0	0	1	0	0	0	0	0	17
033752ac0dc4c464b4eacbae16f220e0	11872.4	1	0	22.6667	1	0	0	0	0	8.90897	8.90897	1	0	0	0	0	0	0	0	0	0	0	0	0	0	0	0	6
03377cfdd86e05b56c45bf4fdc7ed45e	0	0	0	18.5517	0	0	0	0	0	2.19028	2.19028	0	0	0	0	0	0	0	0	0	0	0	0	0	0	0	0	13
0338cc3b3ad82f8362a3de700ed33769	20376.9	1	0	30.2313	1	0	0	0	0	12.2245	12.2245	0	0	0	0	0	0	0	0	0	0	0	0	0	0	0	0	12
033ac11790d628e7696843f481abcda8	15197.1	1	1	35.9808	1	0	0	2	2	4.50103	4.50103	1	0	0	0	0	0	0	0	0	0	0	0	0	0	0	0	5
0342a8f113d17044f525007d206acb94	328.773	1	0	66.7981	0	1	0	1	0	12.3915	13.2074	3	0	0	0	0	0	0	0	0	0	1	0	0	0	0	0	38
0343265f16a513b32f4e1c49ecc22892	3225	1	0	20.9227	0	0	0	0	0	3.18412	3.18412	0	0	0	0	0	0	0	0	0	0	0	0	0	0	0	0	1
0343e17028b28cb48e901403e930d9eb	53492.3	1	0	36.1588	0	0	0	0	0	8.77755	8.77755	2	0	0	1	0	0	0	0	0	0	0	0	0	0	0	0	5
03448a9721a8d39b34058eacda1ee2cb	23220	0	0	29.7248	0	0	0	0	0	6.53799	6.53799	1	0	0	0	0	0	0	0	0	0	1	0	0	0	0	0	14
0344a055ff4e1042f8d2c7975c634c36	20376.9	0	0	71.0034	1	0	0	0	0	7.48255	7.48255	5	1	1	1	1	0	0	0	0	0	1	1	1	1	1	0	36
034564e80dd4499e7649eee876e1b162	742.412	0	1	59.8905	0	0	0	2	2	0.413415	0.413415	8	0	0	0	0	0	0	0	0	0	0	0	0	0	0	0	8
0345860e1be6ffaa02a26c1f0edb38ef	23255.7	0	0	48.6051	0	0	0	0	0	7.10472	7.10472	0	0	0	1	0	0	0	0	0	0	0	0	0	0	0	0	45
0345f25d663d3bac3ffe9f3b600a9211	21140	1	0	44.616	0	0	0	0	0	9.50856	9.50856	1	1	0	0	0	0	0	0	0	0	0	0	1	1	0	0	22
0348415a9d9da858927059d8986b8c1d	42838.5	0	0	41.1718	0	0	0	0	0	9.17454	9.17454	0	0	0	0	0	0	0	0	0	0	0	0	0	0	0	0	18
034902131d1a82bd2ea3370920590bb5	145.704	0	0	25.2758	0	0	0	0	0	4.11225	4.11225	0	0	0	0	0	0	0	0	0	0	0	0	0	0	0	0	5
034a395990f33df41eee610f517e78ea	123.333	1	0	41.0842	0	0	0	0	0	11.6003	11.6003	0	0	0	0	0	0	0	0	0	0	0	0	0	0	0	0	2
034ac373c24539c40961050fee16827d	25775.4	1	0	25.7796	0	0	0	0	0	4.32033	4.32033	0	0	0	0	0	0	0	0	0	0	0	0	0	0	0	0	12
034d1d5aff154db7fdcecc037362bad2	40538.5	1	0	42.705	0	0	0	0	0	9.45106	9.45106	0	0	0	1	0	0	0	0	0	1	0	0	0	0	0	1	5
034d5beede7b91620505b4e0f8720ac9	0	1	0	20.0575	0	0	0	0	0	1.58522	1.58522	0	0	0	0	0	0	0	0	0	0	0	0	0	0	0	0	13
034d6d55c75fa75f6849a185b0fd675f	14897.1	1	0	30.5161	0	0	0	0	0	3.50719	3.50719	2	0	0	0	0	0	0	0	0	0	0	0	0	0	0	0	36
034fcbf566e82021a555ccf69815a806	27807.7	0	0	37.859	0	0	0	0	0	12.1944	12.1944	0	0	0	0	0	0	0	0	0	0	0	0	0	0	0	0	31
0351f7f723bafe8f59a394f4e8064fcb	9150.56	1	0	25.9576	0	0	0	0	0	6.11636	6.11636	0	0	0	0	0	0	1	0	0	0	0	0	0	0	0	0	6
035608233fd5e1c8fa40a7423f12983b	4673.36	0	0	34.8693	1	0	0	0	0	5.74949	5.74949	0	0	0	0	0	0	0	0	0	0	0	0	0	0	0	0	9
03566dcda1da3233ac51e24847a6a6d2	0	1	1	75.5647	1	0	0	2	2	5.70294	5.70294	1	0	0	0	1	0	0	0	0	0	0	0	1	0	0	1	33
0358d3fa74e7a69bae8c25af9892cdc8	1280.56	0	0	73.8672	0	1	0	1	0	1.32512	6.93771	5	1	1	1	1	0	1	1	0	0	1	1	1	1	0	1	28
0359d1d2960fe96471bae89bfb971712	10125	1	0	18.9377	0	0	0	0	0	10.0123	10.0123	0	0	0	0	0	0	0	0	0	0	0	0	0	0	0	0	7
0359e6acfb64818642cec18fbe8928a5	12958.9	0	0	21.1006	0	0	0	0	0	8.05202	8.05202	0	0	0	0	0	0	0	0	0	0	0	0	0	0	0	0	20
035ab22ae14f5ccb09d8f22b3df52054	1102.69	1	0	77.1745	0	0	0	0	0	6.45585	6.45585	2	0	0	0	0	0	0	0	0	0	1	0	0	0	0	0	14
035ae345933927029d183a28ffcde382	20376.9	0	0	33.0924	0	0	0	0	0	7.23066	7.23066	0	0	0	0	0	0	0	0	0	0	0	0	0	0	0	0	13
035b99c7089eb6bb3cc21a6c92d51421	20376.9	0	1	78.2615	0	1	0	1	2	8.03012	8.07666	1	1	0	0	1	0	0	0	0	0	1	0	0	0	0	0	45
035eddb7864c2981f1bf731a7ef524ca	12450.5	0	0	46.0397	1	0	0	0	0	4.91992	4.91992	1	0	0	0	0	0	0	0	0	0	0	0	0	0	0	0	22
035fd1ab23c391006141a5b4ab335c7a	8490.32	0	0	37.1253	0	0	0	0	0	3.61123	3.61123	0	1	0	0	0	0	0	0	0	0	0	0	1	0	0	0	32
03604f30f212a9a76374a9c411767a5c	12338.5	0	0	18.3272	0	0	0	0	0	11.6879	11.6879	0	0	0	0	0	0	0	0	0	0	0	0	0	0	0	0	21
03621569b21b124c49ddb96baea0234b	33761.5	1	0	45.9411	0	0	0	0	0	4.91992	4.91992	0	0	0	0	0	0	0	0	0	0	0	0	0	0	0	0	3
0363f9cc6ecbe692fb72510f5a9281f4	15042.9	0	0	59.3593	0	0	0	0	0	4.52841	4.52841	4	1	0	1	0	0	0	0	0	1	0	0	1	0	0	0	73
0364fbb9870f1f48f6b817a67b07bfff	3833.17	1	0	29.232	0	0	0	0	0	2.05339	2.05339	0	0	0	0	0	0	0	0	0	0	0	0	0	0	0	0	16
03669bbf95498fdcf44f10dfcca2f667	19248	0	0	35.7016	0	0	0	0	0	0.312115	0.312115	1	0	0	0	0	0	0	0	0	0	0	0	0	0	0	0	2
036a6e8f8661901801ffe40d907026c6	8429.21	0	1	18.9952	0	0	0	2	2	8.05202	8.05202	0	0	0	0	0	0	0	0	0	0	0	0	0	0	0	0	3
036b61e6afe6720cbecf6dff527aabca	19854.8	1	0	27.0746	0	0	0	0	0	7.63587	7.63587	0	0	0	0	0	0	0	0	0	0	0	0	0	0	0	0	5
0374ca4b71cf7d1a288966483fca147e	0	0	1	86.9596	0	0	0	2	2	1.32238	1.32238	1	1	0	0	0	0	0	0	0	0	1	0	1	0	0	0	14
037759b9e3c3f95d2fd0b27787725f62	0	0	0	27.9014	0	0	0	0	0	1.0924	1.0924	2	0	0	0	0	0	0	0	0	0	1	0	0	0	0	0	8
0379b82ad33507a4f5448c79036f08bc	14076.9	0	0	62.4422	0	0	0	0	0	4.60233	4.60233	0	0	0	0	0	0	0	0	0	0	0	0	0	0	0	0	7
037e7b7cc156e9e87a0112502058306b	7037.71	0	0	31.5537	0	0	0	0	0	9.33607	9.33607	0	0	0	0	0	0	0	0	0	0	0	0	0	0	0	0	20
037ed6125aa3afe7d16ec5ae88f05de1	23041.7	1	0	52.3231	0	0	0	0	0	4.38604	4.38604	0	0	0	0	0	0	0	0	0	0	0	0	0	0	0	0	2
037eee6e8aaa7a0649c99b6f9532c3aa	1098.81	0	0	18.0671	1	0	0	0	0	0.898015	0.898015	0	0	0	0	0	0	0	0	0	0	0	0	0	0	0	0	11
037f205af2dff099dd4857a9f6daa9bf	17240	0	0	31.6769	0	0	0	0	0	5.43463	5.43463	0	0	0	0	0	0	0	0	0	0	0	0	0	0	0	0	10
0381d7c9ececd301ab7f741023e0276b	8177	1	1	42.2998	1	0	0	2	2	3.56468	3.56468	3	1	0	0	0	0	0	0	0	0	0	0	0	1	0	0	10
03824904bc7cc849f1bdc55ce70d3a33	5401.33	1	1	41.3634	0	0	0	2	2	1.4976	1.4976	2	0	0	0	0	0	0	0	0	0	0	0	1	0	0	0	17
038502f6712ad2b666d104fd7f5c3077	0	0	0	27.6523	0	0	0	0	0	6.41478	6.41478	1	0	0	0	0	0	0	0	0	0	0	0	0	0	0	0	5
03894618a4e1261144506e5ec432adf8	18142.1	0	0	52.1999	0	0	0	0	0	5.26215	5.26215	2	0	0	0	0	0	0	0	0	0	0	0	1	0	0	0	68
038a0048f41e6a524da91767eedd6f1e	3209.12	1	0	38.9541	1	0	0	0	0	7.52635	7.52635	0	0	0	0	0	0	0	0	0	0	0	0	0	0	0	0	4
038a01a7d5772b592f9950a39f990d0d	19319.2	0	0	27.8412	0	0	0	0	0	10.1875	10.1875	0	0	0	0	0	0	0	0	0	0	0	0	0	0	0	0	22
038f9960b95135f99ac699f625173ae5	3847.23	1	0	47.707	0	0	0	0	0	9.09514	9.09514	0	0	0	0	0	0	0	0	0	0	0	0	0	0	0	0	12
0392ce2ff002aa97d11dffd3cd6868ea	4060.44	0	0	27.5893	1	0	0	0	0	12.0986	12.0986	0	0	0	0	0	0	0	0	0	0	0	0	0	0	0	0	12
0392fb7d9a68209f4be6f6e6a4cbe76d	18835.4	1	0	50.8255	1	1	0	1	0	4.97467	13.1773	0	0	0	0	0	0	0	0	0	0	0	0	0	0	0	0	6
039386f7faaad713bf4f45eda06254fa	20169.2	1	1	74.7187	0	0	0	2	2	3.55647	3.55647	0	0	0	0	0	0	0	0	0	0	0	0	0	0	0	0	36
0394e7f6ffec21edbd5cba56c96d9eb8	15545.6	1	0	58.8994	0	0	0	0	0	0.944559	0.944559	0	0	0	0	0	0	0	0	0	0	0	0	0	0	0	0	5
0397bd22d5e7e0aeda53c6b1ffa4c9c1	20376.9	0	0	83.6797	0	0	0	0	0	1.63723	1.63723	4	1	1	1	1	0	1	0	0	1	0	0	1	1	1	0	22
03997e528588cf9a82d8037872d8846b	6366.16	1	0	23.4086	0	0	0	0	0	0.607803	0.607803	1	0	1	0	0	0	0	0	0	0	0	0	0	0	0	0	9
039b33676ab0bc29957840e0d524c7ac	2186.67	0	0	60.6324	0	0	0	0	0	10.2916	10.2916	0	0	0	0	0	0	0	0	0	0	0	0	0	0	0	0	31
039b9179b85a923f4760a57b56f5ab0c	15535.7	0	0	25.0513	0	0	0	0	0	6.74333	6.74333	0	0	0	0	0	0	0	0	0	0	0	0	0	0	0	0	10
039eae52350a3362f666ba86672737b3	8356.11	0	1	44.0274	0	0	0	2	2	1.3525	1.3525	1	0	0	0	0	0	0	0	0	0	1	0	0	0	0	0	51
039ef0913bec446dd9a6655019c9433c	17300	0	0	27.6413	1	0	0	0	0	6.46407	6.46407	1	0	0	0	0	0	0	0	0	0	1	0	0	0	0	0	8
039f235bf996a840e79a83336607f01a	21369.2	0	0	39.4716	0	0	0	0	0	4.30664	4.30664	0	0	0	0	0	0	0	0	0	0	0	0	0	0	0	0	26
03a23cdae7bb065d7de6d06b18730691	26231	1	0	40.0082	0	0	0	0	0	5.9165	5.9165	0	0	0	0	0	0	0	0	0	0	0	0	0	0	0	0	12
03a29b03336bac76584e5236041a6fae	27026.7	0	0	47.0007	0	0	0	0	0	7.81109	7.81109	0	0	0	0	0	0	0	0	0	0	0	0	1	0	0	0	22
03a3c2cfe747e16d9d8b9866398a74e2	21533.3	0	0	49.41	0	0	0	0	0	8.35592	8.35592	0	0	0	0	0	0	0	0	0	0	0	0	0	0	0	0	29
03a63558a27e6ef5c3c80f6531a38b04	12267.7	0	0	26.8528	0	0	0	0	0	4.43258	4.43258	0	0	0	0	0	0	0	0	0	0	0	0	0	0	0	0	7
03a672dde8c3b1da398260d9386dfd66	3658.33	1	0	26.1574	0	0	0	0	0	0.257358	0.257358	0	0	0	0	0	0	0	0	0	0	0	0	0	0	0	0	4
03a6c3e8b7851ba60c15fa824ea03a10	34857.6	0	0	26.4449	0	0	0	0	0	6.16564	6.16564	0	0	0	0	0	0	0	0	0	0	0	0	0	0	0	0	6
03a6e8cd76ad2980eb52e0a3a5e7af95	8839.65	1	0	28.7748	0	0	0	0	0	0.668036	0.668036	0	0	0	0	0	0	0	0	0	0	0	0	0	0	0	0	3
03a75137ec7a5877c9db08a8c4c0c68e	1096.38	1	0	53.7687	1	0	0	0	0	1.07324	1.07324	2	1	0	1	0	0	0	0	0	0	0	0	1	0	0	1	19
03a955dd47d7136711fc85dac692ca9d	8018.42	1	0	48.4572	0	0	0	0	0	6.19028	6.19028	0	0	0	0	0	0	0	0	0	0	0	0	0	0	0	0	1
03aa4e664916fef31fa08af4c9bee894	52076.9	1	0	53.3032	1	0	0	0	0	8.65708	8.65708	3	0	0	0	0	0	0	0	1	0	1	0	0	1	0	0	65
03aa6a0318d5283b58b4ebf2c84b97c0	34626.7	0	0	24.9528	1	0	0	0	0	12.345	12.345	0	0	0	0	0	0	0	0	0	0	0	0	0	0	0	0	7
03abb7779c2cf21d0d495154a011211a	6522.29	0	0	30.2533	0	0	0	0	0	1.37714	1.37714	0	0	0	0	0	0	0	0	0	0	0	0	0	0	0	0	47
03ae2e5f9fb29fe75171e97996b64775	17660	0	1	86.8474	0	1	0	1	2	2.02601	2.09993	6	1	0	0	0	1	0	1	0	0	1	0	1	1	1	0	42
03ae49d53bc1126369cc433683e3ba42	18577.1	0	0	35.5811	0	0	0	0	0	0.670773	0.670773	2	0	0	0	0	0	0	0	0	0	1	0	0	0	0	0	22
03af4d794c33d27622d9f2e1a82ea191	10148.4	0	0	19.5099	1	0	0	0	0	4.95277	4.95277	0	0	0	0	0	0	0	0	0	0	0	0	0	0	0	0	15
03b001cf3a3b6966d0f802eca6c18ea3	24081.2	1	0	37.1253	1	1	0	1	0	9.51677	9.78782	3	0	1	0	0	0	0	0	0	0	0	1	1	1	0	1	21
03b1e7b0e500683b97dc90cdfa87829b	60538.5	0	0	40.8679	0	0	0	0	0	0.783025	0.783025	0	0	0	0	0	0	0	0	0	0	0	0	0	0	0	0	7
03b475ca50bfb1e65fdb7f0ecce9bacf	21952	1	0	49.5934	1	0	0	0	0	7.86585	7.86585	0	0	0	0	0	0	0	0	0	0	0	0	0	0	0	0	5
03b5ec56a7b832b1073c5cea572e45d4	36123.8	1	0	32.3012	0	1	0	1	0	5.81793	6.55715	0	0	0	0	0	0	0	0	0	1	0	0	0	1	0	0	32
03b643899eddd77400d584b995067b65	35545.6	0	1	47.3676	1	0	0	2	2	5.71116	5.71116	9	0	0	0	0	0	0	0	0	0	0	0	0	0	0	0	74
03b7912fc3a44012574f5687580b7691	8423.08	0	0	26.4668	0	0	0	0	0	0.807666	0.807666	0	0	0	0	0	0	0	0	0	0	0	0	0	0	0	0	7
03b84670beded6294e85a52d3c0187e0	0	0	0	48.4189	0	0	0	0	0	10.872	10.872	3	0	0	0	0	0	0	0	0	0	0	0	0	0	0	0	16
03b8e198aa408e3330c4795fe06be2a6	4361.54	0	0	46.0452	0	0	0	0	0	2.65845	2.65845	0	0	0	0	0	0	0	0	0	0	0	0	0	0	0	0	15
03ba04314d18c1e25bb2735960cf4287	0	0	0	41.8426	1	0	0	0	0	5.36893	5.36893	0	0	0	0	0	0	0	0	0	0	0	0	0	0	0	0	13
03bbfc412f9e7681455dbd2ab2b0d1c5	30520	1	0	31.2416	1	0	0	0	0	7.99452	7.99452	0	0	0	0	0	0	0	0	0	0	0	0	0	0	0	0	6
03bd84f9908c9649a55568647859d7c7	19217.6	1	0	31.729	0	0	0	0	0	9.73306	9.73306	0	0	0	0	0	0	0	0	0	0	0	0	0	0	0	0	0
03c048a8ba92484e8a9ab031a6c7b602	11405.7	0	0	35.8741	0	0	0	0	0	3.99179	3.99179	1	0	0	0	0	0	0	0	0	0	0	0	0	0	0	0	7
03c1957ae2ffe505879bf9e1000851f1	12075.2	1	0	31.6359	0	0	0	0	0	4.04381	4.04381	0	1	0	1	0	0	0	0	0	0	0	0	1	0	0	0	12
03c1e7ea57282a30d86f348c9e4a352d	11743.9	1	0	33.6564	0	0	0	0	0	1.40178	1.40178	0	0	0	0	0	0	0	0	0	1	0	0	0	0	0	0	15
03c22d4a95b623d9ea714f5081972ee5	27105.2	0	0	29.0732	0	0	0	0	0	5.25667	5.25667	1	0	0	0	0	0	0	0	0	0	0	0	0	0	0	0	19
03c596e9eeb66cdbfd7b5666b79f8355	3513.07	1	0	24.8241	0	0	0	0	0	3.0089	3.0089	0	0	0	0	0	0	0	0	0	0	0	0	0	0	0	0	7
03c899200d31e854ee10d3ce0ccd5c80	25120	1	1	73.0486	0	0	0	2	2	0.70089	0.70089	6	1	0	1	1	0	0	1	0	1	0	0	1	0	0	1	51
03c8992b1732a5fd970eeee888753bf3	1007	1	1	75.6934	0	0	0	2	2	0.501027	0.501027	10	1	0	1	0	0	0	0	1	0	0	0	1	0	0	0	33
03c9260ad4ee00361dd2e01efc165984	17851.6	1	0	25.4127	0	0	0	0	0	7.93429	7.93429	0	0	0	0	0	0	0	0	0	0	0	0	0	0	0	0	6
03c955cf836662d76abe0d6c31fc3726	17980	0	0	34.1136	0	0	0	0	0	5.68925	5.68925	0	0	0	0	0	0	0	0	0	0	0	0	0	0	0	0	39
03ca527f4c51548135d5db4b27726d7c	6127.69	1	0	31.8877	0	0	0	0	0	11.6523	11.6523	0	0	0	0	0	0	0	0	0	0	0	0	0	0	0	0	18
03cb870629ab488c1a50209fccfae5be	59815.4	0	0	45.5058	0	0	0	0	0	8.34223	8.34223	3	0	0	0	0	0	0	1	0	0	0	0	1	0	0	0	8
03cd0d2bc72d1ba749083588efbc6f34	23480	0	0	34.1218	0	0	0	0	0	12.0027	12.0027	0	0	0	0	0	0	0	0	0	0	0	0	0	0	0	0	31
03ce90d3bb42695b434b6c1274d1af4a	2496.4	1	0	25.9521	0	0	0	0	0	7.50992	7.50992	3	0	0	0	0	0	0	0	0	0	1	0	0	0	0	0	6
03cfa7a9a40ae2a1462421fec7a018d9	26526.5	1	0	31.5209	0	0	0	0	0	5.577	5.577	0	0	0	0	0	0	0	0	0	0	0	0	0	0	0	0	2
03d03c5815e6cd17daa863002b5fd124	18265.7	0	0	29.5688	0	0	0	0	0	11.4962	11.4962	0	0	0	0	0	0	0	0	0	0	0	0	0	0	0	0	6
03d1a04a9a308e3011b20173f5c02d05	19200	1	0	44.6626	0	0	0	0	0	1.41547	1.41547	0	0	0	0	0	0	0	0	0	0	0	0	0	0	0	0	18
03d69c22fef0e31b2573208613ba8bf3	3230.77	0	0	70.6667	0	0	0	0	0	4.33676	4.33676	2	0	0	0	0	0	0	0	0	1	1	0	1	1	1	0	27
03d85cb8fcc06235849c36f42ec8d43d	17061.2	0	0	30.1793	0	0	0	0	0	6.00411	6.00411	3	0	0	0	0	0	0	0	0	0	0	0	0	0	0	0	29
03d8fe37096308445ae0aeaacaf3661e	6166.35	1	0	50.6256	0	1	0	1	0	3.47159	4.57769	0	0	0	0	0	0	0	0	0	0	0	0	0	0	0	0	43
03d9977ccca2da203f9dbefe3e0e7261	7251.11	0	0	18.2669	0	0	0	0	0	9.013	9.013	0	0	0	0	0	0	0	0	0	0	0	0	0	0	0	0	3
03daecade4419215b4be6cad28efa708	20376.9	0	0	32.2218	1	0	0	0	0	7.43326	7.43326	0	0	0	0	0	0	0	0	0	0	0	0	0	0	0	0	19
03db6c7cfc6f022472fff2b03eddcc07	25186.7	1	1	55.2252	1	1	0	1	2	0.479124	0.514716	9	0	0	0	0	0	0	0	0	0	0	0	0	0	0	0	17
03dfb3a211c2a9894ce24c844509886c	8653.33	0	0	22.2943	0	0	0	0	0	4.62971	4.62971	0	0	0	0	0	0	0	0	0	0	0	0	0	0	0	0	12
03dfcb502613040517ee05a810e738c7	6013.17	1	0	20.7529	0	0	0	0	0	2.9514	2.9514	0	0	0	0	0	0	0	0	0	0	0	0	0	0	0	0	12
03dfe87c4c75a764f2a82e613fdf1d46	19807.3	0	0	53.5113	1	0	0	0	0	7.64956	7.64956	2	0	0	0	0	0	0	0	0	0	0	0	0	0	0	0	7
03e3c83876abe7024707949ae699682b	1224.25	1	0	43.9699	0	0	0	0	0	0.320329	0.320329	10	1	0	0	0	0	0	1	0	0	1	0	1	0	0	0	19
03e51df038ad8d1d71e867223ff1aae2	20376.9	0	0	71.0335	0	0	0	0	0	0.314853	0.314853	2	1	0	0	0	0	0	0	0	0	1	0	1	1	1	0	7
03e6fc10fabbdf5e9636b08cc42a4f65	106.667	1	0	21.7385	0	0	0	0	0	1.84257	1.84257	1	0	0	0	0	0	0	0	0	0	1	0	0	0	0	0	19
03e7e04c628ec3d94e6c85ace697d763	7661.54	0	0	61.3498	1	0	0	0	0	13.1225	13.1225	0	0	0	0	0	0	0	0	0	0	0	0	0	0	0	0	31
03e7efff81d9a76b3cf03f40299da605	19384.6	0	0	50.1656	0	0	0	0	0	7.51266	7.51266	1	0	0	0	0	0	0	0	0	0	0	0	0	0	0	0	18
03e92e3aaecc0ffee4566af8da42e54b	20169.2	0	1	90.1958	0	0	0	2	2	0.766598	0.766598	0	1	0	0	1	0	0	0	0	0	0	0	1	0	0	0	5
03ece8eeb6f2d9d5c228e3c8af34f3ed	20052.9	0	0	44.1396	1	0	0	0	0	5.47296	5.47296	0	0	0	0	0	0	0	0	0	0	0	0	0	0	0	0	6
03eefaf5006d4f948a50ee31ce0dce72	1037.06	0	0	72.8487	1	1	0	1	0	8.21903	9.70842	8	1	1	0	1	1	1	0	0	0	1	0	1	1	1	0	32
03efd2541703adfdaf5e8a4a319a4da3	29446.2	0	0	48.8022	1	0	0	0	0	4.16153	4.16153	0	0	0	0	0	0	0	0	0	0	0	0	0	0	0	0	2
03f13e56248b4b5d71ca12a19e4965d2	31630.8	0	0	48.7009	0	1	0	1	0	1.41273	10.8255	0	0	0	0	0	0	0	0	0	0	0	0	0	0	0	0	28
03f1761d7f3eebe1d8be7a5ddc7c04cc	62167.5	1	0	46.9678	0	0	0	0	0	1.28953	1.28953	2	1	0	1	0	0	1	0	0	0	0	0	0	0	0	0	13
03f1de12a1224f0dd519d2b159662eee	4021.05	1	0	65.9877	0	0	0	0	0	13.9357	13.9357	0	0	0	0	0	0	0	0	0	0	0	0	0	0	0	0	24
03f3e4221d03c4d1eeb02ac8041ad42d	14721.4	0	0	31.1075	0	0	0	0	0	5.86995	5.86995	0	0	0	0	0	0	0	0	0	0	0	0	0	0	0	0	5
03f45ee33c15cb183c14a5eb4a6bea7f	14078.5	0	0	46.0561	0	0	0	0	0	2.08898	2.08898	1	0	0	0	0	0	0	0	0	0	0	0	0	0	0	0	5
03f79fcf066064ca75e3ea3dd9cace9d	10656.6	1	0	36.6133	1	0	0	0	0	0.596851	0.596851	1	0	0	1	0	0	0	0	0	1	0	0	0	0	0	0	10
03f9d90cd27bc8c1c1adab6bfdcea047	0	0	1	70.0972	0	1	1	1	1	8.64066	10.1465	2	1	1	1	0	0	0	0	0	0	0	1	1	0	0	1	16
03f9e6102d7f0409bd5cd96f1eee9629	11370	0	0	59.4606	0	0	0	0	0	3.3347	3.3347	10	1	0	1	0	0	0	0	0	0	0	0	1	1	0	0	20
03fa1a2b8ff3c6b6fcb081210310c7e0	3520	0	0	20.8487	0	0	0	0	0	2.9076	2.9076	0	0	0	0	0	0	0	0	0	0	0	0	0	0	0	0	23
03fdbc966b012a50926b1686bbb5e0dc	16826.3	0	0	21.5195	1	0	0	0	0	10.82	10.82	0	0	0	0	0	0	0	0	0	0	0	0	0	0	0	0	8
03fdd677bac9a599ed0010d450b0b871	20376.9	0	0	51.3484	0	1	0	1	0	5.72211	9.27036	0	0	0	0	0	0	0	0	0	0	0	0	0	0	0	0	19
03fddb97a24164435d5a3757d40e89e3	1102.69	0	0	57.2457	0	0	0	0	0	3.98084	3.98084	0	0	0	0	0	0	0	0	0	0	0	0	0	0	0	0	13
03fe11c910dbf9b9c226ca4bb5ef941b	46373.3	1	0	35.0582	0	0	0	0	0	3.78371	3.78371	0	0	0	0	0	0	0	0	0	0	0	0	0	0	0	0	1
03fe41b3af5b13d84921b7c63a0be5a7	24218.4	0	0	25.9439	0	0	0	0	0	13.7522	13.7522	0	0	0	0	0	0	0	0	0	0	0	0	0	0	0	0	16
04026c5586b4d47d922509193a1c3f37	35211.5	1	1	55.4114	0	0	0	2	2	0.249144	0.249144	1	1	1	0	0	0	0	0	0	0	0	1	1	0	0	0	5
0402ebfa69af3fee060b928526c158c1	8154.27	0	0	60.6598	1	0	0	0	0	4.45448	4.45448	1	1	0	0	0	0	0	0	0	0	0	0	1	0	0	0	21
0405fd8f5ba8609c5e43ecdfe7900b50	12069.2	1	0	22.0151	0	0	0	0	0	8.01643	8.01643	0	0	0	0	0	0	0	0	0	0	0	0	0	0	0	0	7
040875a55c53355138be10ae50927897	38929.4	0	0	23.8987	1	0	0	0	0	13.6126	13.6126	0	0	0	0	0	0	0	0	0	0	0	0	0	0	0	0	9
04088c15297b80690505b4e0f8720ac9	28323.1	1	1	49.2841	0	0	0	2	2	6.89665	6.89665	1	0	0	0	0	0	0	0	0	0	0	0	0	0	0	0	31
040a5bc28499a11d63b564a5be0f2b5e	2444	0	0	18.0205	0	0	0	0	0	4.50924	4.50924	2	0	0	0	0	0	0	0	0	0	0	0	0	0	0	0	12
040c82319918dfddca1af1ac6b6be040	14706.3	1	0	46.8912	0	0	0	0	0	4.95003	4.95003	1	0	0	0	0	0	0	0	0	1	1	0	0	0	0	0	5
041056e25c0d0e3cdf768579a7fbdff4	19517.6	0	0	38.8309	0	0	0	0	0	12.8077	12.8077	1	0	0	0	0	0	0	0	0	0	1	0	0	0	0	0	25
0411225df3ffc1525407725b31671203	106	1	0	77.6208	0	0	0	0	0	10.3244	10.3244	1	1	0	0	0	0	1	0	0	0	0	0	0	1	0	0	32
04114b9104939c107aa0583028573515	2200	0	0	44.8569	0	0	0	0	0	3.7399	3.7399	3	0	0	0	0	0	0	0	0	0	0	0	0	0	0	0	13
0411bf769f819ff3e4efc4795c6d3f1e	20169.2	1	1	62.0753	0	0	0	2	2	0.999316	0.999316	11	1	1	1	0	0	0	0	0	0	1	0	1	0	0	0	26
0412d52a7f7b7f62fec113ee44dac5d2	15840	0	1	37.9001	0	0	0	2	2	4.41615	4.41615	0	0	0	0	0	0	0	0	0	0	0	0	0	0	0	0	0
041328219505127c441c59e55acd0f71	22384.6	1	0	32.6708	1	1	0	1	0	1.3525	12.0903	0	0	0	0	0	0	0	0	0	0	0	0	0	0	0	0	14
0413ae9942a26684159d967daab9eee8	65684.6	1	0	39.2252	0	1	0	1	0	5.53593	13.9384	0	0	0	0	0	0	0	0	0	0	0	0	0	0	0	0	16
04164c234fda7d318a65eb0a5f7f2bcf	5737.31	1	0	21.3087	0	0	0	0	0	5.95756	5.95756	0	0	0	0	0	0	0	0	0	0	0	0	0	0	0	0	3
04173019ba38fb89220e1ecec654b057	1102.69	1	0	45.9493	1	0	0	0	0	9.49213	9.49213	1	1	0	0	0	0	0	1	0	0	0	0	1	0	0	0	42
04181097fe83ac2630bcbb51c557b9c3	43329.8	1	0	62.5572	0	0	0	0	0	0.4846	0.4846	2	1	1	0	1	0	0	0	0	0	0	0	1	0	0	0	26
0418703425e6514de98f74bdf7afaf6d	23651.4	1	0	33.4155	0	0	0	0	0	0.898015	0.898015	0	0	0	0	0	0	0	0	0	0	0	0	0	0	0	0	10
04199d6201b8235f3c34140782a8da61	6060	0	0	64.0493	0	0	0	0	0	0.810404	0.810404	1	1	0	0	0	0	0	0	0	0	0	0	1	0	0	0	6
041b86cd312c835138bd56cc456fff5c	21741.5	1	0	41.2129	0	0	0	0	0	12.5804	12.5804	0	0	0	0	0	0	0	0	0	0	0	0	0	0	0	0	2
041b9664aebc0aff7e86586e10babd5c	0	0	1	88.0383	0	0	0	2	2	0.648871	0.648871	4	0	0	0	1	1	1	0	0	0	1	0	1	0	1	0	19
041c06a73f09984b51261abc3a289aa9	5051.75	0	0	31.4771	1	0	0	0	0	2.34086	2.34086	0	0	0	0	0	0	0	0	0	0	0	0	0	0	0	0	7
041dfb6002c21dbf936597c99b39e356	2040	0	0	36.783	0	0	0	0	0	1.24572	1.24572	8	0	0	0	0	0	0	0	0	0	0	0	0	0	0	0	51
041e8f8eb8b21664766eadcdfc8df0fd	7525	1	0	19.5756	0	0	0	0	0	6.33539	6.33539	0	0	0	0	0	0	0	0	0	0	0	0	0	0	0	0	6
04204ae4da058dfe674129d070b788c1	20100	0	0	40.8296	0	0	0	0	0	1.11704	1.11704	1	0	0	1	0	0	0	0	0	0	0	0	0	0	0	0	23
04214239a6e3c3162911a3642dff48ad	22915.4	1	0	44.8131	0	1	0	1	0	7.95619	10.1081	2	0	0	0	0	0	0	0	0	0	0	0	0	0	0	0	9
0421606b9fa556e6ad1517d67d3e934f	20376.9	0	0	65.0951	0	0	0	0	0	7.05818	7.05818	2	1	1	1	0	0	1	0	0	0	0	0	1	0	0	0	32
042255053c50619ebeb62fabf8973593	0	0	0	30.7625	0	0	0	0	0	3.56742	3.56742	0	0	0	0	0	0	0	0	0	0	0	0	0	0	0	0	50
0427910af9533f5e47cba467616d4545	0	0	0	65.1745	0	0	0	0	0	5.78508	5.78508	0	1	0	0	0	0	0	0	0	0	0	0	0	0	0	0	12
0428e15a8ce09a25c520b1a6f482ebf7	38757.4	1	0	40.1999	0	0	0	0	0	6.0835	6.0835	1	0	0	0	0	0	0	0	0	0	0	0	0	0	0	0	3
042adcf50289e88c6a3fb3009e55a99a	592.357	0	1	25.6537	0	0	0	2	2	3.16769	3.16769	1	0	0	0	0	0	0	0	0	0	1	0	0	0	0	0	10
042b2ec85ffb9b5628638d30afb56de3	3200	0	0	64.1369	1	0	0	0	0	4.85421	4.85421	1	1	0	1	0	0	0	0	0	0	0	0	1	0	0	0	21
042f00d8b558cb917e0a4bd722e7b447	13184.2	1	0	21.6263	1	0	0	0	0	13.3415	13.3415	0	0	0	0	0	0	0	0	0	0	0	0	0	0	0	0	5
042f66d00513d146dc8cfd0bcc00eee8	2900	0	0	29.3306	0	0	0	0	0	3.26899	3.26899	0	0	0	0	0	0	0	0	0	0	0	0	0	0	0	0	16
042ffe9207ce5f96397c5233678ed7a7	23345.6	0	0	36.512	0	0	0	0	0	5.34428	5.34428	2	0	0	0	0	0	0	0	0	0	0	0	0	0	0	0	25
043032221c84f0fde6e595f724bc4e2e	952	0	1	74.6448	0	1	0	1	2	8.21629	12.1533	0	1	0	0	0	0	0	0	0	0	0	0	1	0	1	0	30
04303da5af8a98ce3bbb2fa00a7e7aa2	18795.3	1	1	74.6667	0	0	0	2	2	1.45927	1.45927	5	1	0	1	0	0	0	1	0	0	0	0	1	0	0	0	32
04311796f041fb0ae9f6eb09e6796a13	17590	1	0	42.3244	0	0	0	0	0	7.65777	7.65777	0	0	0	0	0	0	0	0	0	0	0	0	0	0	0	0	13
043268d19c5570daaeae86bf1a180feb	20376.9	0	0	73.2402	0	0	0	0	0	2.22313	2.22313	6	1	1	0	0	0	1	1	0	0	0	1	1	0	0	0	37
04338ba9b1888e6777e2c09a738e9ff4	11550	0	0	40.0137	0	0	0	0	0	2.68309	2.68309	0	0	0	0	0	0	0	0	0	0	0	0	0	1	0	0	7
04339b28972e3499250cecb3c911ebcd	15687	1	0	29.859	1	0	0	0	0	5.21287	5.21287	0	0	0	0	0	0	0	0	0	0	0	0	0	0	0	0	8
04343d85c5aba7c60de607d27d0af816	5080.69	0	0	19.2389	1	0	0	0	0	3.04449	3.04449	1	0	0	0	0	0	0	0	0	0	0	0	0	0	0	0	17
04345e31226592a5b81ef18075b640ef	76907.7	1	0	48.9528	0	0	0	0	0	2.58727	2.58727	3	1	0	1	1	0	0	0	0	0	1	0	1	0	0	0	17
043500015ab2fd00e0a21757f8c56e73	11791.6	1	0	28.7666	0	0	0	0	0	0.766598	0.766598	0	0	0	0	0	0	0	0	0	0	0	0	0	0	0	0	5
04363afe39244f46e2b129e39af5393e	0	0	0	18.3628	1	0	0	0	0	3.75086	3.75086	1	0	0	0	0	0	0	0	0	0	0	0	0	0	0	0	27
0436a66e8085e72b8a9174001d4a7a90	2320	0	0	70.2505	1	0	0	0	0	5.12526	5.12526	0	0	0	0	0	0	0	0	0	0	0	0	0	0	0	0	17
0436baa9022ab656853f94f566984f4f	20340	0	0	39.7509	0	0	0	0	0	10.5298	10.5298	0	0	0	0	0	0	0	0	0	0	0	0	0	0	0	0	14
043ae25c3d611d04d1ec9c5b59b51c92	20376.9	0	0	86.0945	0	0	0	0	0	1.44832	1.44832	0	1	0	0	1	0	0	0	0	0	0	0	1	0	0	0	26
043b15a432b9e4cecffa0c02bb6c68a8	9580.07	1	0	21.0869	1	0	0	0	0	11.0171	11.0171	0	0	0	0	0	0	0	0	0	0	0	0	0	0	0	0	3
043b4b42dfc8308879a7b22b2dc2466f	39400	1	0	45.9795	0	0	0	0	0	10.0233	10.0233	0	0	0	0	0	0	0	0	0	0	0	0	0	0	0	0	12
043ce14335b1000e4edb2eae416fa1d0	30449.2	0	0	36.2957	1	0	0	0	0	12.4901	12.4901	0	0	0	0	0	0	0	0	0	0	0	0	0	0	0	0	12
043ffc983b5c5cd7c6510267170ce67b	13123.9	0	0	60.9692	0	0	0	0	0	1.62081	1.62081	2	0	0	0	0	0	0	0	0	0	0	0	0	0	0	0	37
04425f0f8e7286853a96adee13b4b5a6	39360	1	0	54.6229	0	0	0	0	0	12.5202	12.5202	0	1	0	0	0	0	0	0	0	0	0	0	1	0	0	0	17
04431a09099e16d5804143dc34e23376	15357.6	1	0	44.5585	1	0	0	0	0	0.29295	0.29295	0	0	0	0	0	0	1	0	0	0	0	0	0	0	0	0	5
04434a12cb1c496174efed1b8774b039	24300	0	0	24.4435	0	0	0	0	0	12.4572	12.4572	0	0	0	0	0	0	0	0	0	0	0	0	0	0	0	0	11
0444f47759c559fc33702e801f21b70b	24746.2	0	0	57.0924	0	0	0	0	0	6.56263	6.56263	4	0	0	0	0	0	0	0	0	0	0	0	0	0	0	0	27
04456e22a07f736e3797d3be243ec8aa	18676.2	1	0	34.4203	0	0	0	0	0	1.8152	1.8152	0	0	0	0	0	0	0	0	0	0	0	0	0	0	0	0	4
0445ee431448ed98502adca43bd945ba	20376.9	0	0	55.9617	0	0	0	0	0	5.28953	5.28953	2	0	0	0	0	0	0	1	0	0	0	0	1	0	0	0	33
044b0bea05ed1bfee59288fc54fc9242	17026.2	0	0	34.6366	0	0	0	0	0	1.56605	1.56605	0	0	0	0	0	0	0	0	0	0	0	0	0	0	0	0	27
044c1ffebcbd408e157f48983d1bd7a1	9260	0	0	52.9309	0	1	0	1	0	3.92882	11.1951	1	1	0	0	0	0	0	0	0	0	0	0	1	1	1	0	13
044c74508685f73dff7e61554a27771e	6461.54	1	0	18.9514	0	0	0	0	0	9.77413	9.77413	0	0	0	0	0	0	0	0	0	0	0	0	0	0	0	0	13
0450760160a2ca3c189676cead30a5f8	16803.7	1	1	48.6078	1	0	0	2	2	1.71116	1.71116	2	0	0	1	0	0	0	1	0	0	0	0	1	0	0	0	10
045089b4907eb0deb749ce6174a59329	24715.4	0	0	56.6598	0	0	0	0	0	9.54962	9.54962	0	0	0	0	0	0	0	0	0	0	0	0	0	0	0	0	16
0451ef422abddf155dfd87038f52bebf	8815.38	1	0	64.3943	0	0	0	0	0	8.3039	8.3039	1	1	0	1	0	0	0	0	0	0	0	0	0	0	0	0	10
0454f4eea8e41f93ff6b8ca76d295e9d	20376.9	1	0	41.1116	0	0	0	0	0	11.2991	11.2991	0	0	0	0	0	0	0	0	0	0	0	0	0	0	0	0	6
04569a2124f384ac7aca9499eb246a62	3275.67	0	0	71.1814	0	0	0	0	0	2.75975	2.75975	10	1	0	0	0	0	0	0	0	0	1	0	1	1	1	0	31
045dba8e368013798ba654c1ebecc475	16730.8	0	0	51.3018	0	0	0	0	0	4.13963	4.13963	0	0	0	0	0	0	0	0	0	0	0	0	0	0	0	0	24
045e5fd8a7cc04b35d40f900767a09d6	21611.8	1	0	31.7098	0	0	0	0	0	2.8063	2.8063	0	0	0	0	0	0	0	0	0	0	0	0	0	0	0	0	9
045f4758b43287a67dd2d76a38e1f781	2440	0	0	74.7652	0	0	0	0	0	0.156057	0.156057	3	1	0	1	0	0	0	1	0	0	0	0	1	1	1	0	4
04616d06b02be2c71d82bfbb959ac93e	1078.87	0	0	18.0205	0	0	0	0	0	11.54	11.54	0	0	0	0	0	0	0	0	0	0	0	0	0	0	0	0	17
04646a2c629512623566e52def73680d	11872.2	1	0	21.8398	0	0	0	0	0	8.33128	8.33128	0	0	0	0	0	0	0	0	0	0	0	0	0	0	0	0	18
0468411bcdab5e022a9e0f3d83d9d233	26807.5	1	0	61.8344	0	0	0	0	0	4.84326	4.84326	0	0	0	0	0	0	0	0	0	0	0	0	0	0	0	0	6
046860b3595057947068b8eea6cfc70f	3579.68	0	0	33.2238	0	0	0	0	0	5.02122	5.02122	0	0	0	0	0	0	0	0	0	0	0	0	0	0	0	0	16
0468d540a4c97dd6a5cb65d2435e361a	32320	0	0	51.9726	0	0	0	0	0	3.72348	3.72348	2	0	0	0	0	0	0	0	0	0	0	0	1	1	0	0	48
046990fcb7f60fe6d7fd9f8329c4dcfb	24809.1	1	0	27.8029	0	0	0	0	0	8.2026	8.2026	1	0	0	0	0	0	0	0	0	0	0	0	0	0	0	0	7
046a244cc08ffb62f0ce7156df38bbd6	15360	0	0	22.1958	0	0	0	0	0	3.78919	3.78919	0	0	0	0	0	0	0	0	0	0	0	0	0	0	0	0	36
046b70c2204e9cedcbe8dd1872f5a7b1	66676.9	1	0	53.0376	0	0	0	0	0	7.68241	7.68241	2	0	0	0	0	0	0	0	0	0	0	0	0	0	0	0	10
046b9272eebde1cd70ede0f1b3f53ea9	0	0	1	64.9117	0	1	1	1	1	2.01506	3.82204	3	1	1	1	1	0	1	0	0	0	0	1	1	0	0	1	40
046d0d8e994f5cc5b46cf129307aae70	17735.3	0	0	80.5914	1	1	0	1	0	5.44559	7.85489	0	1	0	0	0	0	0	0	0	0	0	0	0	0	0	0	40
046e5ae5f587270bcd74b9a69de89890	29092.8	1	0	33.1718	0	0	0	0	0	8.79398	8.79398	0	0	0	0	0	0	0	0	0	0	0	0	0	0	0	0	15
046ef02a331945a283937e2cca639f24	32980	0	0	38.8528	1	0	0	0	0	1.50308	1.50308	1	0	0	0	0	0	0	1	0	0	0	0	0	0	0	0	26
047060eaea084ac43c9718498e8f58b1	7795.2	1	0	18.8912	0	0	0	0	0	12.2081	12.2081	0	0	0	0	0	0	0	0	0	0	0	0	0	0	0	0	5
0472443f13c2bbe6e3269c41230203a6	22438	1	0	60.1342	0	0	0	0	0	6.02327	6.02327	0	1	0	1	1	0	0	0	0	1	0	0	1	0	0	1	21
0473befd5a07fcc666936855c652e861	9472.73	1	0	24.3477	0	0	0	0	0	4.24093	4.24093	0	0	0	0	0	0	0	0	0	0	0	0	0	0	0	0	27
0475736b629e5f50e52b266e41584590	9098.72	0	0	54.8665	0	0	0	0	0	1.08966	1.08966	2	1	0	1	1	0	0	0	0	0	0	0	0	0	0	0	41
0475b99283ee9a8a18d9408a4f6b02f6	110581	1	0	43.5072	0	0	0	0	0	2.17385	2.17385	1	1	0	0	0	0	0	0	0	0	0	0	0	0	0	0	10
0475c3004741606b2735593a99009428	21018.8	0	0	41.0212	1	0	0	0	0	1.51677	1.51677	0	0	0	0	0	0	0	0	0	0	0	0	0	0	0	0	21
0476f5bb13067c24cb6ecf7dba2100c1	4792	0	0	51.0828	0	0	0	0	0	6.40657	6.40657	1	0	0	0	0	0	0	0	0	0	0	0	0	0	0	0	5
047730596f591ce33fadab702a22495b	15482.1	0	1	29.5715	1	0	0	2	2	12.668	12.668	0	0	0	0	0	0	0	0	0	0	0	0	0	0	0	0	24
0479f6ca9418755ae736b81269b4733d	42992.3	1	0	55.2717	0	0	0	0	0	4.43806	4.43806	1	1	0	1	0	0	1	0	0	0	0	0	1	1	1	0	40
047c62da98c24d218a516a30e65c5eed	14669.3	0	0	29.2731	0	0	0	0	0	1.0486	1.0486	0	0	0	0	0	0	0	0	0	0	0	0	0	0	0	0	19
047c935ce971c8d8b4be6cad28efa708	26220	0	0	56.6817	0	0	0	0	0	2.43121	2.43121	0	0	0	0	0	0	0	0	0	0	0	0	1	0	0	0	29
047d5ca22eb2500c5ca6a284d15b479e	106.667	1	0	21.4538	0	0	0	0	0	3.34018	3.34018	0	0	0	0	0	0	0	0	0	0	0	0	0	0	0	0	28
047dfde2c8bf34695c3ab44c6e6a0ccc	7115.74	1	0	18.0753	0	0	0	0	0	12.7036	12.7036	0	0	0	0	0	0	0	0	0	0	0	0	0	0	0	0	18
047e2776591ff18b41f0e228b36cd636	0	1	0	21.9165	0	0	0	0	0	4.11499	4.11499	0	0	0	0	0	0	0	0	0	0	0	0	1	0	0	0	4
048043c36f0ca3493a96adee13b4b5a6	20376.9	0	0	53.6044	0	0	0	0	0	6.41752	6.41752	2	1	0	0	0	0	0	0	0	0	0	0	1	0	0	0	27
0481eb028d5cbc35e3908c626b4c2b85	18984.5	1	0	32.961	0	0	0	0	0	3.2115	3.2115	1	0	0	0	0	0	0	0	0	0	0	0	0	0	0	0	49
04826d4bd916840ea7bdeed65cf6b40c	0	1	0	53.4839	0	0	0	0	0	7.01711	7.01711	0	0	0	0	0	0	0	0	0	0	0	0	0	0	0	0	10
0488379d93617a92ae8c25af9892cdc8	0	1	0	22.9295	0	0	0	0	0	0.54757	0.54757	1	0	0	0	0	0	0	0	0	0	0	0	0	0	0	0	18
048868788061affd5ab9ee82a23a35c8	7737.42	1	0	18.7351	0	0	0	0	0	7.50992	7.50992	1	0	0	0	0	0	0	0	0	0	1	0	0	0	0	0	14
048bc7ec75d749d8f1e498c0b7549da8	0	0	0	18.6201	0	0	0	0	0	2.73511	2.73511	0	0	0	0	0	0	0	0	0	0	0	0	0	0	0	0	16
048ca921e3e34029199abde3978abdfd	11437.2	1	0	24.2875	0	0	0	0	0	6.27242	6.27242	0	0	0	0	0	0	0	0	0	0	0	0	0	0	0	0	6
048e8de1190b465f46d1537aa7f831c0	26356.8	0	0	34.8501	1	0	0	0	0	0.670773	0.670773	1	0	0	0	0	0	0	0	0	0	0	0	0	0	0	0	9
048f376da4dabb4d1084da569d62ea97	5960.88	0	0	29.9493	1	0	0	0	0	6.89938	6.89938	0	0	0	0	0	0	0	0	0	0	0	0	0	0	0	0	2
0491ff72d84b90f1842e4edcb645d03c	1676.33	0	1	18.5982	0	0	0	2	2	6.89938	6.89938	0	0	0	0	0	0	0	0	0	0	0	0	0	0	0	0	10
04932b53a328ae661d7843551ebafb83	23076.9	0	1	37.1253	0	0	0	2	2	9.68652	9.68652	0	0	0	0	0	0	0	0	0	0	0	0	0	0	0	0	7
049405d46e71c384a3c167c8c69890cb	26216.7	0	0	32.5969	0	0	0	0	0	5.40178	5.40178	1	0	0	0	0	0	0	0	0	0	1	0	0	0	0	0	17
04944e55d910409d26900582cbc31751	21101.6	0	1	23.2854	0	0	0	2	2	4.26557	4.26557	0	0	0	0	0	0	0	0	0	0	0	0	0	0	0	0	4
0494c7b9b064af6ecb859839a9c0b9ca	17600.3	1	0	21.9932	0	0	0	0	0	11.6386	11.6386	0	0	0	0	0	0	0	0	0	0	0	0	0	0	0	0	6
0494e2daa7525d104ea406a08976f4e1	20325.4	0	0	36.961	0	0	0	0	0	6.73785	6.73785	0	0	0	0	0	0	0	0	0	0	0	0	0	0	0	0	21
04986c54c39067a68d45fcad3d4b2711	9092.31	0	0	23.707	0	0	0	0	0	2.82272	2.82272	0	0	0	0	0	0	0	0	0	0	0	0	0	0	0	0	23
0499b956d0e9606e3185dcca311e8cc1	13402	1	0	45.2348	0	0	0	0	0	8.10404	8.10404	0	0	0	0	0	0	0	0	0	0	0	0	0	0	0	0	3
0499e843ab6e3964e87e1931aa4bc8db	2846.33	0	0	70.4613	0	0	0	0	0	1.46201	1.46201	5	1	1	0	1	1	1	1	0	0	1	1	1	1	1	0	37
049a1f56e5dfa739a5d93829ca972ea2	20376.9	1	0	64.5339	1	0	0	0	0	12.5886	12.5886	1	1	0	0	0	0	0	0	0	0	0	0	1	0	0	0	41
049ce836269d9eba96be7a005b23e43c	3300	0	0	77.2923	0	0	0	0	0	1.04038	1.04038	2	1	1	1	1	0	0	0	0	0	0	1	1	0	0	0	52
049cf8c7c9b2e81aa018fdb6ce8203ef	1102.69	1	1	60.4846	0	0	0	2	2	8.94456	8.94456	1	0	1	0	0	0	0	0	0	0	0	1	0	1	0	0	27
049d4a6df00696a7b4d81e6dd71b9cae	32948.2	1	0	34.5489	1	0	0	0	0	6.65024	6.65024	0	0	0	0	0	0	0	0	0	0	0	0	0	0	0	0	23
049f1e2fc73d9514718bad1ee07613bc	1293.75	1	0	18.2971	0	0	0	0	0	4.42984	4.42984	0	0	0	0	0	0	0	0	0	0	0	0	0	0	0	0	24
049f3c89e302c0145846cb90895a18b2	40463.2	1	0	46.0589	0	0	0	0	0	9.62081	9.62081	0	0	0	0	0	0	0	0	0	0	0	0	0	0	0	0	5
049f97d32b785560a2e8e0430380108e	0	1	0	23.1786	0	0	0	0	0	2.17385	2.17385	0	0	0	0	0	0	0	0	0	0	0	0	0	0	0	0	6
049fb488cab49bdb3b2b84c124aca6d2	10080.9	1	1	18.412	0	0	0	2	2	10.5407	10.5407	0	0	0	0	0	0	0	0	0	0	0	0	0	0	0	0	31
049fed3371baac438b16387a713b25db	29672.7	1	0	35.2936	1	0	0	0	0	5.80424	5.80424	0	0	0	0	0	0	0	0	0	0	0	0	0	0	0	0	13
04a03b595cc7e6cc511162658f42d2df	21372	1	0	36.9692	0	0	0	0	0	0.544832	0.544832	0	0	0	0	0	0	0	0	0	0	0	0	0	0	0	0	4
04a057873587400a54b5ffc654619ff0	28657.1	0	0	30.4449	1	0	0	0	0	0.514716	0.514716	1	0	0	0	0	0	0	0	0	0	1	0	0	0	0	0	27
04a3c7e0184c9e4028eb24905234f688	18486.7	1	1	23.8303	0	0	0	2	2	11.4689	11.4689	0	0	0	0	0	0	0	0	0	0	0	0	0	0	0	0	3
04a4a38cf27540345117efb1fe098ff7	9840.08	1	0	68.3669	0	0	0	0	0	7.90418	7.90418	0	1	0	0	0	0	0	0	0	1	0	0	1	0	0	0	38
04a4c3422391c04f3b9292d248da46e4	15629.2	1	0	33.7604	0	0	0	0	0	5.23477	5.23477	0	0	0	0	0	0	0	0	0	0	0	0	0	0	0	0	10
04a5185be79ab9782a06ba6ed42c1a0a	3917.65	0	0	42.8309	0	0	0	0	0	8.93361	8.93361	1	0	0	0	0	0	0	0	0	0	0	0	0	0	0	0	38
04a56776353238e53c2477e52cd67a33	17735.3	1	0	61.0048	1	1	0	1	0	10.8912	13.232	0	0	0	0	0	0	0	0	0	0	0	0	0	0	0	0	25
04a638970caca4df3f9dbefe3e0e7261	25410.2	0	0	38.1081	0	0	0	0	0	2.19849	2.19849	0	0	0	0	0	0	0	0	0	0	0	0	0	0	0	0	18
04a73258a24f2ff472b8b043dd2650b6	16944.7	1	0	33.8809	0	0	0	0	0	12.1807	12.1807	0	0	0	0	0	0	0	0	0	0	0	0	0	0	0	0	11
04a87fb923ef429e31b1a719cbf9b8ae	74888.9	1	0	54.2368	0	0	0	0	0	1.20465	1.20465	0	0	0	0	0	0	0	0	0	0	0	0	0	0	0	0	11
04aa304ea1331b4b6990574817066c67	9181.55	1	0	21.5359	0	0	0	0	0	9.06229	9.06229	1	0	0	0	0	0	0	0	0	0	1	0	0	0	0	0	5
04ab2b00c201295d680d8ed189fcd352	14682.4	0	0	31.0472	0	0	0	0	0	13.2731	13.2731	0	0	0	0	0	0	0	0	0	0	0	0	0	0	0	0	14
04ab86ee4ac047f2b5ffc89dc32f9e2b	9186.42	1	0	55.7509	0	0	0	0	0	5.3525	5.3525	0	0	0	0	0	0	0	0	0	0	0	0	0	0	0	0	6
04ad3c14a978e45a80987389b2019987	6064.53	1	0	19.1704	1	0	0	0	0	3.03901	3.03901	0	0	0	0	0	0	0	0	0	0	0	0	0	0	0	0	11
04ad428070f2180d2430d3c62b86375e	17800	1	1	21.2813	0	0	0	2	2	9.57153	9.57153	0	0	0	0	0	0	0	0	0	0	0	0	0	0	0	0	2
04ae2cfd0943a6c97d273f8e213bdab3	11053.8	1	0	29.5962	0	0	0	0	0	12.7255	12.7255	0	0	0	0	0	0	0	0	0	0	0	0	0	0	0	0	6
04af36bd9e818715d691da45c6f9b6a5	30070.6	1	0	27.6879	0	1	0	1	0	2.01506	7.74812	0	0	0	0	0	0	0	0	0	0	0	0	0	0	0	0	10
04b0bb0e3d364bb58595354cd715b8b5	457.895	0	1	72.0219	0	0	0	2	2	2.57358	2.57358	5	1	1	0	1	0	0	1	1	1	0	1	1	1	1	0	41
04b1d3d7fd36a0c0ef9333d1c6e262df	9185.47	0	0	26.5051	0	0	0	0	0	5.70568	5.70568	1	0	0	0	0	0	0	0	0	0	0	0	0	0	0	0	13
04b800caabd17d08e873810c3cc51b95	870.308	1	0	33.0075	0	0	0	0	0	2.705	2.705	1	0	1	0	0	0	0	0	0	0	0	1	0	0	0	0	32
04b98657c5b6c01db77e24dab27c0f61	25930.8	0	0	52.7995	0	1	0	1	0	4.20534	5.89733	1	0	0	1	0	0	0	0	0	1	0	0	0	0	0	0	11
04be4d04ba8679978912666cd9f0c6b4	19920	1	1	38.8966	0	0	0	2	2	11.6277	11.6277	0	0	0	0	0	0	0	0	0	0	0	0	0	0	0	0	69
04bf33141e403f476cffb9b1272ed514	19623.1	1	0	67.0773	0	0	0	0	0	0.268309	0.268309	3	1	1	1	0	0	0	0	0	0	0	0	0	0	0	0	9
04bfb2f4a59c7e7b5a4a85cd13ccba12	15781.8	1	1	33.5606	0	0	0	2	2	3.95619	3.95619	0	0	0	0	0	0	0	0	0	0	0	0	0	0	0	0	14
04c08f651bdca450e67994d868591873	1102.69	1	0	27.5838	0	0	0	0	0	10.6502	10.6502	0	0	0	0	0	0	0	0	0	0	0	0	0	0	0	0	3
04c0b278c4c206c0c0f4fc2f8786631d	32831.2	1	0	36.3532	0	0	0	0	0	10.1465	10.1465	0	0	0	0	0	0	0	0	0	0	0	0	0	0	0	0	10
04c13d66283457d2ca1d2ab132c9c851	2000	0	0	81.1389	0	0	0	0	0	0.235455	0.235455	15	1	1	1	0	0	0	0	0	0	1	1	1	0	0	1	16
04c1d7be2b0989e6a09bedd0119e65aa	7025.35	1	0	52.5613	0	0	0	0	0	11.1403	11.1403	0	0	0	0	0	0	0	0	0	0	0	0	0	0	0	0	19
04c26b8fb30cb7d27f36574924fa831d	10255	1	0	18.6886	0	0	0	0	0	7.9781	7.9781	0	0	0	0	0	0	0	0	0	0	0	0	0	0	0	0	14
04c594db53b9c3d1b6c1f38b2fac6924	16877.1	0	0	24.2546	0	0	0	0	0	9.05407	9.05407	0	0	0	0	0	0	0	0	0	0	0	0	0	0	0	0	6
04c598a3ed6c91f9da6086a17810cf57	13435.7	0	0	34.5352	0	0	0	0	0	9.61259	9.61259	0	0	0	0	0	0	0	0	0	0	0	0	0	0	0	0	2
04c5b7049c349a9d0e8be33867cf0999	32465	1	0	31.2088	1	0	0	0	0	8.25188	8.25188	0	0	0	0	0	0	0	0	0	0	0	0	0	0	0	0	6
04c6ea8970630bc07afa8e1791be3655	21373	1	1	49.1745	0	0	0	2	2	2.75154	2.75154	8	0	0	0	0	0	0	0	0	0	0	0	0	0	0	0	11
04c77c12d8c9fa922b79ba204bb18fd5	24013.3	0	0	51.7563	0	0	0	0	0	1.12526	1.12526	0	1	0	0	0	0	0	0	0	0	0	0	0	0	0	0	36
04c7ea73cf14dacd49bcb46298a7e5a4	15683.4	0	0	29.3525	0	0	0	0	0	12.8898	12.8898	0	0	0	0	0	0	0	0	0	0	0	0	0	0	0	0	5
04ca75e1a8920378a8bec5e3c9a8ae94	15841	0	0	36.2163	0	0	0	0	0	3.28268	3.28268	0	0	0	0	0	0	0	0	0	0	0	0	0	0	0	0	8
04cace9177f5432887ebb53a353318d7	21045.6	0	0	48.9172	0	0	0	0	0	0.826831	0.826831	0	0	0	0	0	0	0	0	0	0	0	0	0	0	0	0	7
04cb6e00d1cd200281f98f61ddfa6da7	18043.6	1	1	28.5859	0	0	0	2	2	3.37029	3.37029	0	0	0	0	0	0	0	0	0	0	0	0	1	0	0	0	21
04ce68b6648da4471a750f77c043f758	17873.7	0	1	45.0349	0	0	0	2	2	6.9295	6.9295	0	1	0	0	0	0	0	0	0	0	0	0	1	0	0	0	8
04cf40c945dd0328fcb97302dcb27163	20376.9	1	0	33.5414	0	0	0	0	0	6.75975	6.75975	0	0	0	0	0	0	0	0	0	0	0	0	0	0	0	0	6
04d35e91bf380108857e9a14c8da605c	9536.52	1	0	35.5948	0	0	0	0	0	10.7817	10.7817	1	0	0	0	0	0	0	0	0	0	0	0	0	0	0	0	32
04d5da493b3ee1fe1b2b03de03ee7a80	947.769	1	0	26.2642	0	0	0	0	0	7.18686	7.18686	0	0	0	0	0	0	0	0	0	0	0	0	0	0	0	0	4
04d8911e44953ec173beaa0092abcf6f	0	1	0	75.9261	0	0	0	0	0	6.0178	6.0178	0	0	0	1	0	0	0	0	0	0	0	0	0	1	0	0	7
04d8d1018c213cd8576a47bbdac92a9b	14845.7	0	0	37.6099	0	0	0	0	0	0.334018	0.334018	1	0	0	0	0	0	0	0	0	0	0	0	0	0	0	0	15
04daf0d0881a1e9596339c567b2b258e	44166.7	1	0	32.5832	0	0	0	0	0	3.01437	3.01437	2	0	0	1	0	0	1	0	0	0	1	0	0	0	0	0	7
04dd01274b191be09a8d12286062c60e	15928.5	1	0	27.4716	1	0	0	0	0	3.12663	3.12663	2	0	0	0	0	0	1	0	0	0	0	0	1	0	0	0	35
04dfecd096723f137addea64d10c1faf	26480	0	0	46.2779	0	0	0	0	0	12.6927	12.6927	0	0	0	0	0	0	0	0	0	0	0	0	0	0	0	0	11
04e04a2bdc11c4232a8a620b5e754aea	13379.6	0	0	37.5332	0	0	0	0	0	5.26489	5.26489	0	0	0	0	0	0	0	0	0	0	0	0	0	0	0	0	10
04e0b70d5c0be599466f2f968f7a3d66	25100	1	0	68.3833	1	0	0	0	0	0.161533	0.161533	2	1	0	1	1	0	1	0	1	1	1	0	1	1	0	1	25
04e401fc583816c8a3f746476be4521f	3724	0	0	19.8686	0	0	0	0	0	2.81999	2.81999	0	0	0	0	0	0	0	0	0	0	0	0	0	0	0	0	28
04e5171d0c6184b1aa61b8d812a8ace9	27830.8	0	0	31.0801	0	0	0	0	0	10.9706	10.9706	0	0	0	0	0	0	0	0	0	0	0	0	0	0	0	0	37
04e8f7fa4ceb91b2f7171b428ac17b18	12901.3	1	0	47.2608	1	0	0	0	0	7.10746	7.10746	1	0	0	0	0	0	0	0	0	0	0	0	0	0	0	0	18
04e92a6335614335b01850a23833c366	4030.95	0	0	53.1472	0	0	0	0	0	12.7748	12.7748	0	0	0	0	0	0	0	0	0	0	0	0	0	0	0	0	24
04e98c2ab512f83ac8554b19a6b87d0c	12587.9	0	1	21.3525	0	0	0	2	2	1.74401	1.74401	0	0	0	0	0	0	0	0	0	0	0	0	0	0	0	0	9
04ea3eb101161027978a2ec3e7ebce7f	14440.6	1	0	66.5298	0	0	0	0	0	0.999316	0.999316	5	1	0	0	0	0	0	1	0	0	1	0	1	0	0	0	90
04eee4482dc535562bde89f248a1f935	20660	0	0	48.4271	0	0	0	0	0	2.95414	2.95414	0	0	0	0	0	0	0	0	0	0	0	0	0	0	0	0	9
04ef380e559be4013d1dcecce59e1a5f	20100	1	0	54.9158	0	0	0	0	0	3.63313	3.63313	0	0	0	0	0	0	0	0	0	0	0	0	0	0	0	0	2
04efc91fce1e93b1a1faa9bea72cad6f	17936.5	1	0	33.0924	0	0	0	0	0	13.9493	13.9493	0	0	0	0	0	0	0	0	0	0	0	0	0	0	0	0	9
04f2b25d84423c59158f4162e33ee758	8083.27	0	0	27.0335	1	0	0	0	0	5.05133	5.05133	0	0	0	0	0	0	0	0	0	0	0	0	0	0	0	0	9
04f2b97f96e91ee3cf9b514d6bed0b2b	7827.05	0	0	26.3792	1	0	0	0	0	10.4805	10.4805	1	0	0	0	0	0	0	0	0	0	0	0	0	0	0	0	17
04f3af8f8e0a2f9ec53228ac14ad4ccc	955.667	1	1	84.2327	0	0	0	2	2	4.96646	4.96646	5	1	0	0	0	0	0	1	0	1	1	0	1	1	1	0	40
04f3ba567e711ad81c4d0572f02596f4	8255.27	0	0	28.1451	0	0	0	0	0	0.514716	0.514716	8	0	0	0	0	0	0	0	0	0	0	0	0	0	0	0	7
04f412e5992c642d363f9157c92298ed	16447.1	0	0	28.846	0	0	0	0	0	3.77276	3.77276	0	0	0	0	0	0	0	0	0	0	0	0	0	0	0	0	71
04f681643d87fb5b10b4e4e7a8a22808	3614.43	0	0	30.8857	1	0	0	0	0	6.3217	6.3217	0	0	0	0	0	0	0	0	0	0	0	0	0	0	0	0	32
04f6efe5bdae05a74246f0c025e57a4b	15476.2	1	0	29.1691	0	0	0	0	0	12.5996	12.5996	0	0	0	0	0	0	0	0	0	0	0	0	0	0	0	0	19
04fa2a9f717ba0f4987597605e721549	0	1	0	74.8611	0	0	0	0	0	0.933607	0.933607	3	0	0	1	0	0	0	0	0	0	1	0	1	0	0	0	9
04faf7c11645b3a98667eafee447ec01	12422.7	1	0	38.7242	0	0	0	0	0	7.50171	7.50171	0	0	0	0	0	0	0	0	0	0	0	0	0	0	0	0	33
04fc2fc373b8193c535e233ae48cdc7d	21784.6	0	0	49.4346	0	0	0	0	0	0.566735	0.566735	0	0	0	0	0	0	0	0	0	0	0	0	0	0	0	0	5
05003153e55db6644b89f8aed5b32c9c	13212.1	1	0	60.7967	0	0	0	0	0	2.88296	2.88296	0	0	0	0	0	0	0	0	0	0	0	0	0	0	0	0	2
050088105a47ae26f96e69854283429e	725.862	0	0	20.6598	1	0	0	0	0	0.966461	0.966461	0	0	0	0	0	0	0	0	0	0	0	0	0	0	0	0	17
0500b197a959da537108f82912b499c6	23561.5	1	0	36.7584	1	0	0	0	0	11.3922	11.3922	0	0	0	0	0	0	0	0	0	0	0	0	0	0	0	0	13
050100783ea4cfdf99d642c52087b100	25284.6	1	0	62.9569	0	1	0	1	0	0.476386	2.31896	9	0	0	0	0	0	0	0	0	0	0	0	0	0	0	0	41
050447c18c9ed279e91e3d7dfeb16917	16869.4	1	0	32.6735	0	0	0	0	0	2.50787	2.50787	1	0	0	0	0	0	0	0	0	0	0	0	0	0	0	0	4
0504556b435f2fe61d36ba8d21f8f293	12861.2	1	0	40.178	0	0	0	0	0	8.42437	8.42437	0	0	0	0	0	0	0	0	0	0	0	0	0	0	0	0	2
05054af0bfd6cfc08d371fb462402ecc	13342.9	0	0	30.5024	1	0	0	0	0	4.41068	4.41068	0	0	0	0	0	0	0	0	0	0	0	0	0	0	0	0	24
050551f38642ae792f9a50557c980ade	13455.9	0	0	54.4449	0	0	0	0	0	8.7447	8.7447	1	1	0	0	1	1	1	0	0	0	0	0	1	0	0	0	42
0505f85ee471c23e468a3233c987ef54	14180	0	0	47.5072	0	0	0	0	0	3.03628	3.03628	0	0	0	0	0	0	0	0	0	0	0	0	0	0	0	0	25
0506eafe56efa2d0285c7c26e66e3ae6	26150	1	0	50.5298	0	0	0	0	0	6.41752	6.41752	0	0	0	0	0	0	0	0	0	0	0	0	0	0	0	0	6
0507439927939e48166a6db6d78bf0ff	0	0	0	28.5448	0	0	0	0	0	4.8104	4.8104	0	0	0	0	0	0	0	0	0	0	0	0	0	0	0	0	5
05096075f49fab5b4d228df83cab0d6e	16756.4	0	1	30.2752	0	0	0	2	2	1.48118	1.48118	0	0	0	0	0	0	0	0	0	0	0	0	0	0	0	0	5
050a0faad8aedb45e4efc4795c6d3f1e	7274.08	1	0	18.0945	0	0	0	0	0	7.84394	7.84394	0	0	0	0	0	0	0	0	0	0	0	0	0	0	0	0	4
050d0a521a293aa5cdc68607b803e35d	23284.6	1	0	45.2649	0	0	0	0	0	11.6797	11.6797	0	0	0	0	0	0	0	0	0	0	0	0	0	0	0	0	19
050dbf3787bef3d59ac699f625173ae5	6336.21	1	0	18.308	0	0	0	0	0	9.86995	9.86995	0	0	0	0	0	0	0	0	0	0	0	0	0	0	0	0	6
050dd4518311becdc2d04a871d75e88a	26900	0	0	30.2478	0	0	0	0	0	2.89117	2.89117	0	0	0	0	0	0	0	0	0	0	0	0	0	0	0	0	22
050ea1331ec34606b6fe7ccdb2cd6949	38769.2	0	0	45.629	1	0	0	0	0	0.87885	0.87885	0	0	0	0	0	0	0	0	0	0	0	0	0	0	0	0	3
050f2cd81524e67752f1ce4798ca34dd	9325.44	0	0	60.6379	0	0	0	0	0	3.04997	3.04997	0	0	0	0	0	0	0	0	0	0	0	0	0	0	0	0	18
051007559de02c435ccebf77122d89e8	21571.1	0	0	37.1143	1	0	0	0	0	13.243	13.243	0	0	0	0	0	0	0	0	0	0	0	0	0	0	0	0	28
051075f237474981466f2f968f7a3d66	22956.6	1	0	22.5927	0	0	0	0	0	9.57426	9.57426	0	0	0	0	0	0	0	0	0	0	0	0	0	0	0	0	11
05107d85e265ccb8cd064a59176e882f	21337.3	1	0	26.7406	1	0	0	0	0	2.90486	2.90486	0	0	0	0	0	0	0	0	0	0	0	0	0	0	0	0	8
0512665cccaabd2b3a25dd0e4afc6956	0	1	0	72.9227	0	1	0	1	0	0.895277	11.4141	1	0	0	0	0	0	0	0	0	0	0	0	0	0	0	0	34
05129d4c7fb03a87d183df780f78ac92	23875	0	0	29.6263	1	0	0	0	0	3.89596	3.89596	0	0	0	0	0	0	0	0	0	0	0	0	0	0	0	0	37
0513701df577fe12d6733fb43effc4a1	1195.77	1	1	85.6345	0	0	0	2	2	1.21013	1.21013	2	1	0	0	0	0	1	1	0	0	1	0	1	0	0	0	20
051502938e434e4d1d2c13378feaf1d0	6483.44	1	1	70.5654	0	0	0	2	2	5.54689	5.54689	1	1	0	1	1	0	0	0	0	0	0	0	1	0	0	0	68
0515a2cd9dc54499ca1d2ab132c9c851	19980	0	0	47.1485	0	0	0	0	0	1.47844	1.47844	0	0	0	0	0	0	0	0	0	0	0	0	0	0	0	0	18
0516f5049e091db27ad4841c0167d933	66513.3	1	0	58.1355	0	0	0	0	0	6.987	6.987	0	0	0	0	0	0	0	0	0	0	0	0	0	0	0	0	4
05181347b3a2d8273536d8d459950cbe	1190.44	1	0	21.0815	0	0	0	0	0	2.09446	2.09446	0	0	0	0	0	0	0	0	0	0	0	0	0	0	0	0	7
051aa9dd2a9f3c675a5d76ed41299aec	17389.7	1	0	41.859	0	0	0	0	0	6.57358	6.57358	0	0	0	0	0	0	0	0	0	0	0	0	0	0	0	0	10
051f5e0f99834d76e5680815c9173380	40346.3	0	0	44.3723	0	0	0	0	0	1.57974	1.57974	1	0	0	0	0	0	0	0	0	0	0	0	0	0	1	0	14
05204b6dc35670411b1ecbb161c9b799	2100	0	0	20.0137	0	0	0	0	0	0.752909	0.752909	0	0	0	0	0	0	0	0	0	0	0	0	0	0	0	0	9
05221b33c2e66542205530e33e50750e	12272.4	0	0	26.2149	1	0	0	0	0	11.3457	11.3457	0	0	0	0	0	0	0	0	0	0	0	0	0	0	0	0	13
0522f1bf51c37357a63f4ca92196028a	15126.5	1	0	32.115	1	0	0	0	0	6.2423	6.2423	0	0	0	0	0	0	0	0	0	0	0	0	0	0	0	0	3
0523f427a918caf3e9a5d211fde18788	8335	1	0	24.1944	0	0	0	0	0	3.05544	3.05544	0	0	0	0	0	0	0	0	0	0	0	0	0	0	0	0	8
052567da1c959bae8bbe7335e05f11b3	33300	0	0	40.0548	0	0	0	0	0	8.23546	8.23546	0	0	0	0	0	0	0	0	0	0	0	0	0	0	0	0	16
0525deeda5a5d01878531232083777cd	7690.44	1	1	28.8104	0	0	0	2	2	7.39767	7.39767	0	0	0	0	0	0	0	0	0	0	0	0	0	0	0	0	3
0526014a5d4da70ab2e782f131a2d0da	20916.7	1	0	50.7214	0	0	0	0	0	9.04586	9.04586	0	0	0	0	1	0	1	0	0	0	0	0	1	0	0	0	7
05275d6d5ce63cdd66936855c652e861	15994.3	0	0	19.1376	0	0	0	0	0	10.7023	10.7023	0	0	0	0	0	0	0	0	0	0	0	0	0	0	0	0	9
0528b4e86721bf3377a31e88574e0ce2	24700	1	0	33.5688	0	0	0	0	0	2.2423	2.2423	0	0	0	0	0	0	0	0	0	0	0	0	0	0	0	0	16
05297d378239221549c99b6f9532c3aa	9066.58	1	0	22.475	0	0	0	0	0	5.68104	5.68104	0	0	0	0	0	0	0	0	0	0	0	0	0	0	0	0	18
052981a506686ed548f31372d81af25f	0	1	1	24.1396	0	0	0	2	2	2.97878	2.97878	0	0	0	0	0	0	0	0	0	0	0	0	0	0	0	0	6
052e8d1d2780c2e33d754ed0cd8a2382	9296.52	1	0	29.462	0	0	0	0	0	6.06434	6.06434	0	0	0	0	0	0	0	0	0	1	0	0	0	0	0	0	3
0532177c2e9d2fe59848d096a47e0bc3	2670.18	1	0	57.3881	0	0	0	0	0	0.865161	0.865161	8	0	0	0	0	0	0	0	0	0	0	0	0	0	0	0	27
0532390cebde75d0c575d599eb37a9f1	2175	0	0	67.9535	0	1	1	1	1	4.90349	10.7844	0	1	0	1	0	0	0	0	0	0	0	0	1	0	0	0	44
05337782f18ce20275ac4dcb05cda13a	0	1	1	23.321	1	0	0	2	2	0.40794	0.40794	1	0	0	0	0	0	0	0	0	0	0	0	0	0	0	0	5
05337a78ccdcff8447000638ae4d8df4	4061.54	0	0	62.527	0	0	0	0	0	3.7974	3.7974	1	0	0	0	0	0	0	0	0	0	1	0	0	0	0	0	25
0533ce7f6231111186c1a858c67bf3ad	14895.5	0	0	30.4969	0	0	0	0	0	5.70294	5.70294	0	0	0	0	0	0	0	0	0	0	0	0	0	0	0	0	14
05350e666d1c10ee2f3322e67e36d273	25800	0	0	50.475	0	0	0	0	0	1.56331	1.56331	0	0	0	0	0	0	0	0	0	0	0	0	0	0	0	0	21
05353e49f51cf12eaba060eb864660dd	20861.5	0	0	44.0055	1	0	0	0	0	9.24025	9.24025	1	0	0	0	0	0	0	0	0	0	0	0	0	0	0	0	34
0535dc8d0a7bbb3f2cd0aa41ff7b1cf3	13588.4	0	1	19.4223	0	0	0	2	2	12.8268	12.8268	0	0	0	0	0	0	0	0	0	0	0	0	0	0	0	0	15
05372d4afb324580206361dbabb92955	13480	0	0	20.5175	0	0	0	0	0	10.7023	10.7023	0	0	0	0	0	0	0	0	0	0	0	0	0	0	0	0	10
053778fd4343710410f7b625d6e0d76a	5123.08	1	0	74.4203	0	0	0	0	0	0.898015	0.898015	4	1	1	0	0	0	0	0	0	0	1	1	1	0	0	0	21
0538d2a20f00e1542c1825990d19117e	3901.62	0	0	71.7947	0	0	0	0	0	0.750171	0.750171	3	1	1	1	1	0	1	0	0	1	1	0	1	1	1	0	60
053ca3ba892ff3ca3f9dbefe3e0e7261	24946.2	0	0	24.8186	0	0	0	0	0	8.39151	8.39151	0	0	0	0	0	0	0	0	0	0	0	0	0	0	0	0	6
053cfb3bf74a06d303a7f5eb6a68fe37	20376.9	1	0	68.7748	0	0	0	0	0	8.70363	8.70363	1	0	0	0	0	0	0	0	0	1	1	0	0	0	0	0	16
053daa405192ef1f8669238913931322	5968	1	1	24.4517	0	0	0	2	2	4.44901	4.44901	0	0	0	0	0	0	0	0	0	0	0	0	0	0	0	0	18
053eca25e83460dca3d1db5437321341	0	0	0	32.2765	0	0	0	0	0	4.73374	4.73374	0	0	0	0	0	0	0	0	0	0	0	0	0	0	0	0	15
053ff655d22b73405e2e8d8ecd934525	5390	1	0	18.5106	1	0	0	0	0	1.92197	1.92197	0	0	0	0	0	0	0	0	0	0	0	0	0	0	0	0	8
0542b30b997cba674dd5bdf47c847a04	5436.74	0	0	75.603	1	0	0	0	0	8.33949	8.33949	4	0	0	1	1	0	1	0	0	0	0	0	1	0	1	0	50
0544b6f7d4bc0791ac48b51b5829493a	0	0	0	20.9309	0	0	0	0	0	0.257358	0.257358	0	0	0	0	0	0	0	0	0	0	0	0	0	0	0	0	3
0544f4465a3e99856141a5b4ab335c7a	4394.46	0	0	24.2656	0	0	0	0	0	1.86174	1.86174	0	0	0	0	0	0	0	0	0	0	0	0	0	0	0	0	21
0547456c1fd246f4238d63b3e9810b53	0	0	0	73.3799	0	1	0	1	0	8.17522	10.0753	1	0	0	0	0	0	0	0	0	0	0	0	0	0	0	0	58
054a9b7df31f1655939cf8a3511e35aa	21326.7	0	0	49.8125	0	0	0	0	0	11.0281	11.0281	0	0	0	0	0	0	0	0	0	0	0	0	0	0	0	0	5
054bb96fbe5b85ab4f4274f261fc052c	15824.7	1	0	35.4634	0	0	0	0	0	1.60164	1.60164	1	0	0	0	0	0	0	0	0	0	0	0	0	0	0	0	18
054bfa8f4c43eb5de67994d868591873	17988	0	0	43.9918	0	0	0	0	0	0.454483	0.454483	0	0	0	0	0	0	0	0	0	0	0	0	0	0	0	0	26
054d6f0ff293620cc43815a721783002	1102.69	1	1	81.87	0	0	0	2	2	3.49076	3.49076	4	1	0	0	1	0	0	0	0	0	1	0	1	1	1	0	59
054e9197242fe2062a9c61434378bfe9	23616.5	1	0	50.078	0	0	0	0	0	0.131417	0.131417	3	0	0	0	0	0	0	0	0	0	0	0	0	0	0	0	9
055027930241fd8a31eee7240a5470c5	17187.5	1	0	48.4764	0	0	0	0	0	3.46612	3.46612	1	1	0	0	1	0	1	0	0	0	0	0	1	0	1	0	45
0550e4859a8912ae30149e003a7a2fae	13728.8	0	0	30.0698	0	0	0	0	0	1.13895	1.13895	1	0	0	0	0	0	0	0	0	0	0	0	0	0	0	0	39
0552397bf62567f188abc157be550854	2200	0	0	72.5175	0	0	0	0	0	6.27242	6.27242	3	0	0	0	0	0	0	0	0	0	0	0	0	0	0	0	16
0552652108bc8151430fe4d545aac879	11430.9	1	0	47.0554	0	0	0	0	0	3.40041	3.40041	1	1	1	1	0	0	1	0	0	0	0	1	1	0	0	1	30
0552863d0ef43665cabb872ed637c720	10593.6	1	0	25.0541	0	0	0	0	0	9.6564	9.6564	0	0	0	0	0	0	0	0	0	0	0	0	0	0	0	0	8
0552b1628fead35c95a34d549e4726dd	20376.9	0	0	76.4216	0	0	0	0	0	0.394251	0.394251	3	1	1	1	0	0	0	1	0	0	0	1	1	1	0	0	15
0553a12f4cf6ccbba42b6f94583fa468	28983.3	0	0	30.5298	0	0	0	0	0	1.79877	1.79877	0	0	0	0	0	0	0	0	0	0	0	0	0	0	0	0	21
05545005f855867e47000638ae4d8df4	30699.5	1	0	45.6318	0	0	0	0	0	6.20123	6.20123	0	0	0	1	0	0	0	0	0	0	0	0	0	0	0	0	5
05562ec8f0dbe7c59bf59abba99d1055	6919.71	0	0	32.7173	0	0	0	0	0	5.51129	5.51129	0	0	0	0	0	0	0	0	0	0	0	0	0	0	0	0	3
055772730764c655c57f78084047e1cd	7845.56	1	0	39.8522	0	0	0	0	0	1.48939	1.48939	0	0	0	0	0	0	0	0	0	0	0	0	0	0	0	0	16
055823d96932b332e422c33b4c533288	30682.4	1	0	42.1136	0	0	0	0	0	5.86174	5.86174	0	0	0	0	0	0	0	0	0	0	0	0	0	0	0	0	4
055831cb385918f85ebfb799f9bccd80	9380	0	0	24.3915	0	0	0	0	0	3.26626	3.26626	2	0	0	0	0	0	0	0	0	0	0	0	0	0	0	0	15
056130c23ba35e8e3b9f6dcf56680bac	3235.67	1	1	72.6708	1	1	0	1	2	1.2512	2.47502	5	1	1	0	1	1	0	0	1	0	1	1	1	0	0	0	83
05617d50cf8a5fc775ac4dcb05cda13a	20376.9	1	0	60.3833	0	0	0	0	0	3.43326	3.43326	6	0	1	0	0	0	0	0	0	0	0	0	1	1	0	0	12
0561f94f45b10f01a61257459c5915d7	20280	1	1	28.7365	0	0	0	2	2	4.70089	4.70089	0	0	0	0	0	0	0	0	0	0	0	0	0	0	0	0	2
056334cde53d73bf2ae5f4ce74ae4f20	17957.6	0	0	27.0418	0	0	0	0	0	13.1581	13.1581	0	0	0	0	0	0	0	0	0	0	0	0	0	0	0	0	27
056475f2aed40453f96305b5591ff6a5	20376.9	0	0	46.2642	0	0	0	0	0	4.65435	4.65435	2	0	0	1	0	0	0	0	0	1	0	0	0	0	0	1	5
056478faa813989cacc02ec580b8d4a6	32861.5	1	0	32.6489	0	0	0	0	0	5.81246	5.81246	1	1	0	0	0	0	0	0	0	0	0	0	0	0	0	0	9
056594cc652247acb8b3d020d2b1ca6e	29339.7	1	0	46.5024	0	0	0	0	0	12.2218	12.2218	0	0	0	0	0	0	0	0	0	0	0	0	0	0	0	0	4
0568db884c90d610a018fdb6ce8203ef	19200	0	0	45.4018	0	0	0	0	0	13.2977	13.2977	0	0	0	0	0	0	0	0	0	0	0	0	0	0	0	0	21
056a38e0eb008022455723a36da6600b	6262.88	0	1	52.8816	0	0	0	2	2	6.84736	6.84736	3	1	1	0	1	0	0	1	0	0	1	0	1	0	0	0	25
056af1d161b08b417af2902d508891b2	5709.14	1	0	71.8001	0	0	0	0	0	0.908966	0.908966	1	0	0	0	0	0	0	0	0	0	1	0	0	0	0	0	13
056b66b82b37893e93fde3d86dd352e8	15979.6	0	0	34.1136	1	0	0	0	0	6.04791	6.04791	0	0	0	0	0	0	0	0	0	0	0	0	0	0	0	0	31
056bb44766fb52ae8669238913931322	1010	0	0	20.5448	0	0	0	0	0	6.00411	6.00411	0	0	0	0	0	0	0	0	0	0	0	0	0	0	0	0	17
056bf4a1a9add03de938508e3c17bd62	26160	1	0	25.8973	0	0	0	0	0	9.85352	9.85352	0	0	0	0	0	0	0	0	0	0	0	0	0	0	0	0	4
056c5390d4595ff611aa35d34162ff54	3739.76	1	0	23.3648	0	0	0	0	0	9.54689	9.54689	0	0	0	0	0	0	0	0	0	0	0	0	0	0	0	0	35
056dddf8b4564c3b9ed2feb856a07a63	20376.9	0	0	78.5106	0	0	0	0	0	0.361396	0.361396	2	0	0	0	0	0	1	0	0	1	1	0	0	1	0	0	16
056f6e763521cc0e4e370a46c8b114b8	27738.5	0	0	50.078	0	0	0	0	0	6.29706	6.29706	2	0	0	0	0	0	0	0	0	0	0	0	0	0	0	0	46
0572dea6dd2a81cc47f3b2cfd9325ca2	1766.58	1	1	23.5866	1	0	0	2	2	2.38741	2.38741	0	0	0	0	0	0	0	0	0	0	0	0	0	0	0	0	3
05799a98dd0cbe20dca41bc28136630b	21471.7	0	0	45.7248	1	0	0	0	0	10.3463	10.3463	1	0	0	0	0	0	1	0	0	0	0	0	0	0	0	0	9
057db4d32c504dede73459e48609316e	14121.1	0	0	32.8871	0	0	0	0	0	3.80287	3.80287	0	0	0	0	0	0	0	0	0	0	0	0	0	0	0	0	6
057dcca88b9b86f9d46f88f512ea1f13	10274.1	1	0	31.6222	0	0	0	0	0	1.6345	1.6345	0	0	0	0	0	0	0	0	0	0	0	0	0	0	0	0	3
057eebb9bbefae8a71e867223ff1aae2	22730.8	0	0	60.5366	0	0	0	0	0	8.39151	8.39151	0	0	0	0	0	0	0	0	0	0	0	0	0	0	0	0	32
057fa0e368aad702f43d73ea0278f125	43546.2	0	0	44.8652	0	0	0	0	0	5.2293	5.2293	1	0	0	0	0	0	0	0	0	0	0	0	0	0	0	0	8
0581462f72145aecb2fe5cb630e5b3f2	21761.5	0	0	33.128	0	0	0	0	0	7.06092	7.06092	0	1	0	0	0	0	0	0	0	0	0	0	1	0	0	0	40
058160784d396b627c23dd24d0eadae0	0	1	0	18.1656	0	0	0	0	0	5.88638	5.88638	0	0	0	0	0	0	0	0	0	0	0	0	0	0	0	0	4
0581cb6350e5c75a4558a539bc1be5f0	21923.1	0	0	47.4086	0	0	0	0	0	9.4319	9.4319	0	0	0	0	0	0	0	0	0	0	0	0	0	0	0	0	4
0582f32d98304649dea7bc0d6c6ced81	14830	1	0	25.8152	0	0	0	0	0	2.64203	2.64203	1	0	0	0	0	0	0	0	0	0	0	0	0	0	0	0	7
05855389df0f040132a443a60860b8c0	9441.52	0	0	53.2813	0	0	0	0	0	1.77139	1.77139	1	0	0	0	0	0	0	0	0	0	0	0	0	0	0	0	10
0586a4e088c7e4c40af8c8c27ab3f6a9	1515.24	0	0	71.4743	0	0	0	0	0	3.70431	3.70431	4	1	0	0	0	0	1	0	0	0	0	0	1	0	0	0	20
058728520b128c57a839c4b254dda4b2	12869.4	1	0	39.3949	0	0	0	0	0	13.6427	13.6427	0	0	0	0	0	0	0	0	0	0	0	0	0	0	0	0	12
0587d4991ed5b22cfd18a9aca055c112	2780.44	0	1	86.6338	0	0	0	2	2	12.4216	12.4216	0	0	0	0	0	0	0	0	0	0	0	0	0	1	0	0	17
0588b4b2ba83896563b6ab377400d426	4293.83	0	0	45.1116	0	0	0	0	0	2.83094	2.83094	0	0	0	0	0	0	0	0	0	0	0	0	0	0	0	0	19
0589f577661755ec678006658b1a664d	1084.75	0	0	40.5038	0	0	0	0	0	10.2587	10.2587	4	0	1	1	1	0	0	0	0	0	0	1	0	0	0	0	17
058b45d446ae6611b7ab177cfdab8e0c	7203.62	0	0	52.6845	0	0	0	0	0	2.79535	2.79535	0	0	0	0	0	0	0	0	0	0	0	0	0	0	0	0	3
058bb9fa0a703a1fcb59218e817a43f7	12784.6	1	0	48.5339	0	0	0	0	0	11.6988	11.6988	0	0	0	0	0	0	0	0	0	0	0	0	0	0	0	0	4
058c48d6069b00a206a148f6af357769	10525.8	0	0	28.8706	0	0	0	0	0	2.09446	2.09446	0	0	0	0	0	0	0	0	0	0	0	0	0	0	0	0	14
058f9b1e8fbf60922f3aff7ee724ee61	21137.6	1	1	27.7426	1	0	0	2	2	7.68515	7.68515	0	0	0	0	0	0	0	0	0	0	0	0	0	0	0	0	37
05911811860cf919f5448c79036f08bc	2784.41	0	1	68.2847	1	0	0	2	2	11.3703	11.3703	3	1	0	0	1	0	1	0	0	0	1	0	0	1	0	0	100
0591303385d41791179260bfa70beb27	13951.4	1	1	54.8227	0	0	0	2	2	1.1499	1.1499	11	0	0	1	0	0	0	0	0	0	1	0	0	1	0	0	36
05919886ca58cadcd13ba3c6b994c43e	2834.21	1	0	54.4339	0	0	0	0	0	0.109514	0.109514	8	0	0	0	0	0	0	0	0	0	0	0	0	0	0	0	6
0591d50c6adeee276bd3ccb40bb8d984	3242.58	1	0	52.4353	0	0	0	0	0	0.361396	0.361396	8	0	0	0	0	0	0	0	0	0	0	0	0	1	0	0	10
0591fb1c43720b3e86207d8ff6d12466	154.923	1	0	43.2389	0	0	0	0	0	13.6427	13.6427	0	0	0	0	0	0	0	0	0	0	0	0	0	0	0	0	7
0592824292be471414eb57b2200aacaa	20376.9	0	0	69.4812	0	0	0	0	0	3.21971	3.21971	0	1	0	0	1	0	0	0	0	0	0	0	1	0	0	0	12
05950da21e653a93554d6a54bb3a1a38	40964.7	0	0	39.2526	0	0	0	0	0	1.08145	1.08145	1	0	0	0	0	0	0	0	0	0	1	0	0	0	0	0	19
0597f4b638a02d0c6f6f3b91e39a667f	1006.64	1	0	48.9802	0	0	0	0	0	0.870637	0.870637	1	0	0	0	0	0	0	0	0	0	0	0	0	0	0	0	2
0598186b762ace7b15c65866df8c75e7	13088.5	0	0	32.0246	0	0	0	0	0	1.21287	1.21287	0	0	0	0	0	0	0	0	0	0	0	0	0	0	0	0	31
05995668271e3ed26fcf7bd76130ab42	28948.2	0	0	33.9713	0	0	0	0	0	1.97947	1.97947	1	0	0	0	0	0	0	0	0	0	0	0	0	0	0	0	26
059a23bbc26f5fd25889922fd823cba9	11185.4	0	0	22.935	0	0	0	0	0	9.43463	9.43463	1	0	0	0	0	0	0	0	0	0	0	0	0	0	0	0	26
059a7d0d2c06e8e52497010fe71469ef	31415.4	0	0	50.3655	0	0	0	0	0	9.42368	9.42368	0	0	0	0	0	0	0	0	0	0	0	0	0	0	0	0	13
059b5e4f777bda88edaae21f36efc797	0	0	1	90.7406	0	0	0	2	2	4.09856	4.09856	0	1	0	0	0	0	0	0	0	0	0	0	0	0	0	0	5
059fc704b73d0634b436148ff053b6b0	0	0	1	25.7002	0	0	0	2	2	0.161533	0.161533	0	0	0	0	0	0	0	0	0	0	0	0	0	0	0	0	2
05a00bab370f902d8a251ae26ca3b034	15086.4	0	0	34.9049	0	0	0	0	0	4.71732	4.71732	2	0	0	0	0	0	0	0	0	0	1	0	0	0	0	0	17
05a04ca078429344363f9157c92298ed	342.684	1	0	22.1574	1	0	0	0	0	2.88569	2.88569	1	0	0	0	0	0	0	0	0	0	0	0	0	0	0	0	56
05a0f236cdce73d546d1537aa7f831c0	4748.57	0	0	42.9295	0	0	0	0	0	4.10404	4.10404	0	0	0	0	1	0	0	0	0	1	0	0	0	0	0	0	39
05a18ee375436af32ed285e7eef8c5cc	3775.43	1	0	40.2355	0	0	0	0	0	2.29432	2.29432	0	0	0	0	0	0	0	0	0	0	0	0	0	0	0	0	3
05a2da70cd364b397d373c13616524a0	25815.4	1	0	40.1697	0	0	0	0	0	10.9405	10.9405	0	0	0	0	0	0	0	0	0	0	0	0	0	0	0	0	51
05a3bf794fba7918b81ef18075b640ef	47671.7	0	0	56.397	0	0	0	0	0	11.1923	11.1923	1	0	0	0	0	0	0	0	0	0	0	0	0	0	0	0	9
05a4f71da5e487f294bc6679f4eef8d9	19240	0	0	27.4716	1	0	0	0	0	6.50787	6.50787	0	0	0	0	0	0	0	0	0	0	0	0	0	0	0	0	13
05a71989ab8fa9c81fb299e6060c141f	2742.86	1	0	72.293	0	0	0	0	0	0.276523	0.276523	9	0	0	0	0	0	0	0	0	0	0	0	0	0	0	0	7
05a83a0468d7848cd13b5c1bad6a51de	3017.38	1	0	47.8795	0	0	0	0	0	3.9206	3.9206	1	0	0	0	0	0	0	0	0	0	0	0	0	0	0	0	1
05a9a3a6728ee82c7407a387347b772c	17601.8	1	0	30.2642	0	0	0	0	0	4.93634	4.93634	0	0	0	0	0	0	0	0	0	1	0	0	0	1	0	0	3
05ad9db0aa6ffacce8fc62e31030a3b7	8343.2	0	0	19.4223	0	0	0	0	0	10.1027	10.1027	0	0	0	0	0	0	0	0	0	0	0	0	0	0	0	0	22
05af82c83fb659aac7745485c2ef69f3	6067.93	1	0	26.7351	1	0	0	0	0	6.29979	6.29979	0	0	0	0	0	0	0	0	0	0	0	0	0	0	0	0	6
05b05e2f2168ac2451a5f065d6c1aaba	22615.4	1	1	55.4141	0	0	0	2	2	4.11225	4.11225	3	0	0	0	0	0	0	0	0	0	0	0	0	0	0	0	28
05b15a4305e3d42aef6da3a4f8ea9d04	28269.2	1	0	42.7625	0	0	0	0	0	8.90623	8.90623	0	0	0	0	0	0	0	0	0	0	0	0	0	0	0	0	5
05b3adb08d697726e56bf3c4b287fa28	23800	1	0	43.7673	0	0	0	0	0	8.57221	8.57221	3	0	0	0	0	0	0	0	0	0	0	0	0	0	0	0	26
05b454643924fbf3ee3cdfcdba99f855	18961.5	1	0	24.0821	0	0	0	0	0	6.04517	6.04517	0	0	0	0	0	0	0	0	0	0	0	0	0	0	0	0	3
05b55ffc85681535bec852e1066af884	20376.9	1	0	45.2676	1	0	0	0	0	3.97262	3.97262	2	0	0	1	0	0	0	0	0	1	1	0	0	0	0	0	5
05b8729b7ea391c7b33fd3f23c8f51e7	18975.3	0	0	27.3402	0	0	0	0	0	3.95346	3.95346	0	0	0	0	0	0	0	0	0	0	0	0	0	0	0	0	13
05bcb93a91a2c3308706ef74e43cf338	19200	1	1	70.0534	1	0	0	2	2	0.722793	0.722793	8	0	0	0	0	0	0	0	0	0	0	0	0	0	0	0	39
05bea29fb95c3dcc9a49a114202d183c	9972.61	1	0	37.6591	0	0	0	0	0	9.7577	9.7577	1	0	0	1	0	0	0	0	0	0	0	0	0	0	0	0	13
05bf4260e1117f72230a4cb1c122001c	7574.27	1	0	45.2402	1	0	0	0	0	1.0924	1.0924	1	0	0	0	0	0	0	0	0	0	0	0	0	0	0	0	5
05c1632d67377f57dffe0b6de82b2a7b	7355.82	0	1	66.6119	0	0	0	2	2	1.02122	1.02122	0	0	0	0	0	0	0	0	0	0	0	0	1	0	0	0	6
05c5b18ef8a67634e7f72a0c9e223a27	9365.22	0	0	28.8022	0	0	0	0	0	0.76386	0.76386	0	0	0	0	0	0	0	0	0	0	0	0	0	0	0	0	10
05c8d1f591eac67e7af915796a5ff5d4	19782.4	0	0	38.5681	0	0	0	0	0	11.2909	11.2909	0	0	0	0	0	0	0	0	0	0	0	0	0	0	0	0	12
05c8ff33a7f240bb75c9c7484d03f8fe	129285	1	0	60.4791	0	1	0	1	0	2.33812	11.2635	1	1	0	0	0	0	0	0	0	0	1	0	1	0	0	0	25
05cdf8fec03599073514608e331e7dbf	8292.31	0	0	25.5934	0	0	0	0	0	0.355921	0.355921	0	0	0	0	0	0	0	0	0	0	0	0	0	0	0	0	6
05cf3d49438a59816dea6e576d7c3e5c	14538.5	1	0	54.1246	0	0	0	0	0	13.2923	13.2923	0	0	0	0	0	0	0	0	0	1	0	0	0	0	0	0	22
05cfd4e0b45117126068b8494dc8de87	60569.2	1	0	45.9055	0	0	0	0	0	8.32033	8.32033	1	0	0	1	0	0	0	0	0	0	0	0	0	0	0	0	32
05d0ea63369a3d72bf83eac0bcb03e58	10901.5	0	0	19.4606	0	0	0	0	0	8.81862	8.81862	0	0	0	0	0	0	0	0	0	0	0	0	0	0	0	0	14
05d2a154e094a647f505a136180709c0	24967.1	1	0	22.4394	0	0	0	0	0	5.10335	5.10335	0	0	0	0	0	0	0	0	0	0	0	0	0	0	0	0	2
05d53311a74af0a4e40a877f47448d2f	15731.2	0	0	35.5565	0	0	0	0	0	1.03765	1.03765	0	0	0	0	0	0	0	0	0	0	0	0	0	0	0	0	29
05d806e26818322d0db1545fed361dc8	5746.47	1	0	28.2437	0	0	0	0	0	2.81451	2.81451	0	0	0	0	0	0	0	0	0	0	0	0	0	0	0	0	6
05d83a4fae7511944d3118bd97237dfc	29447.1	1	0	67.5866	0	0	0	0	0	6.28611	6.28611	1	0	0	1	0	0	0	0	0	1	1	0	0	0	1	1	40
05da831ca8977846fad1e89dfa660136	7873.43	1	0	45.0678	0	0	0	0	0	11.8932	11.8932	2	1	0	0	0	0	0	0	0	0	0	0	0	0	0	0	35
05db458dd24a87dfcd3040960008a03c	4704.15	1	0	21.9329	0	0	0	0	0	3.58111	3.58111	0	0	0	0	0	0	0	0	0	0	0	0	0	0	0	0	3
05dc986fa7a6efdd5b6e88d72c762e6f	15840	0	1	44.5065	0	0	0	2	2	0.317591	0.317591	0	0	0	0	0	0	0	0	0	0	0	0	0	0	0	0	6
05dde90e68ed4ffff2f5d91fdd291a79	7114.29	1	0	20.1095	0	0	0	0	0	3.67967	3.67967	0	0	0	0	0	0	0	0	0	0	0	0	0	0	0	0	8
05ddf8c8de3489360cad8b57965e148a	15729.8	1	0	54.8939	0	0	0	0	0	6.80082	6.80082	0	0	0	0	0	0	0	0	0	0	0	0	0	0	0	0	34
05dfc9f4f656d624efbf10b0a52675bc	22015.4	0	0	27.7016	1	0	0	0	0	3.50719	3.50719	0	0	0	0	0	0	0	0	0	0	0	0	0	0	0	0	13
05e11c1024a9750dbcc3e270e3806d00	18075	1	0	27.4552	0	0	0	0	0	1.78508	1.78508	0	0	0	0	0	0	0	0	0	0	0	0	0	0	0	0	10
05e17130ff2d99ec109a15c6602b0059	24030.8	1	0	48.3012	0	0	0	0	0	2.12457	2.12457	1	0	0	0	0	0	0	0	0	0	0	0	0	0	0	0	34
05e1caa4c9324e6a22b18bdf67c844ac	858.917	1	0	23.8494	0	0	0	0	0	8.61054	8.61054	1	0	0	0	0	0	0	0	0	0	0	0	0	0	0	0	27
05e52185fb311f5d1898db6efea0289b	11078.2	1	1	67.1376	0	0	0	2	2	4.60233	4.60233	0	0	0	0	0	0	0	0	0	0	0	0	0	0	0	0	17
05e86ec9785d634c484be3460e31abd5	0	0	0	20.1068	0	0	0	0	0	2.79261	2.79261	0	0	0	0	0	0	0	0	0	0	0	0	0	0	0	0	15
05e93a42db11f16969f6510973524e00	24050	1	0	45.0212	0	0	0	0	0	1.94935	1.94935	0	0	0	0	0	0	0	0	0	0	0	0	0	0	0	0	20
05ebfc31ec7ab1cb2d690b68bc165820	7032.85	1	0	19.5619	0	0	0	0	0	11.2745	11.2745	0	0	0	0	0	0	0	0	0	0	0	0	0	0	0	0	3
05ec2a665074869ec7fdd08847fe96bc	19405.5	0	0	48.8624	0	0	0	0	0	13.7331	13.7331	0	0	0	0	0	0	0	0	0	0	0	0	0	0	0	0	5
05ec7ede550eb70295470c7edafe20a6	36630.8	1	0	57.9521	0	0	0	0	0	4.64887	4.64887	2	1	0	0	0	0	0	0	0	0	1	0	0	0	0	0	24
05ed5d79c84287f90b7b7d5e09e034bb	18008.6	1	1	45.5332	1	0	0	2	2	3.15127	3.15127	2	0	0	0	0	0	0	0	0	0	0	0	0	0	0	0	14
05eeb78d09fd9e4cd8120a8cf00de16d	10571.9	0	0	32.7502	0	0	0	0	0	2.86653	2.86653	0	0	0	0	0	0	0	0	0	0	0	0	0	0	0	0	5
05ef192db38f6e131c72fb98cbbd8ed7	8195.67	1	0	20.4463	0	0	0	0	0	5.71663	5.71663	1	0	0	0	0	0	0	0	0	0	0	0	0	0	0	0	16
05f1bcfea49f481fdb70a9e115edf4ee	27362.4	1	0	32.0821	1	0	0	0	0	12.512	12.512	0	0	0	0	0	0	0	0	0	0	0	0	0	0	0	0	17
05f1bfd55291e68bc28e99f747c3b39f	19440	1	1	40.1807	0	0	0	2	2	0.246407	0.246407	0	0	0	0	0	0	0	0	0	0	0	0	0	0	0	0	4
05f1d32c0c0640d64921b7c63a0be5a7	29676.5	0	0	29.3552	0	0	0	0	0	11.3949	11.3949	0	0	0	0	0	0	0	0	0	0	0	0	0	0	0	0	2
05f210aa279abd211e338aa9014acf63	2680	0	0	55.5428	0	0	0	0	0	2.68309	2.68309	2	0	0	0	0	0	0	0	0	0	0	0	0	0	0	0	5
05f25ed1d0656e253e4bde01c4e9da66	8830.62	0	0	28.8761	0	0	0	0	0	7.3922	7.3922	1	1	0	0	0	0	0	0	0	0	0	0	1	0	0	0	7
05f79923613f5f9e2a26a48c355b076c	12814.3	1	0	68.4983	0	0	0	0	0	0.29295	0.29295	8	1	0	0	0	0	0	0	0	0	0	0	0	0	0	0	6
05f8251e18c61bd64cbd462c8232bac9	16748.9	1	0	29.6756	0	0	0	0	0	9.08693	9.08693	0	0	0	0	0	0	0	0	0	0	0	0	0	0	0	0	14
05f8f2134f342dd2aae516f3736bf63e	5283.86	1	0	26.4723	0	0	0	0	0	2.81725	2.81725	0	0	0	0	0	0	0	0	0	0	0	0	0	0	0	0	10
05f97a046b2fb874b8c88ba43e0b2180	12585.4	1	0	47.5127	0	0	0	0	0	7.2553	7.2553	1	1	0	0	0	0	1	0	0	0	1	0	1	0	0	0	51
05fb1d86af69785f14d7d8687f798b64	19176.5	1	0	54.7461	0	0	0	0	0	7.54552	7.54552	0	1	0	0	1	0	0	0	0	0	0	0	0	0	0	0	9
05fd04a6a1f973fa3c10711112fb4791	16756.4	1	1	26.4641	0	0	0	2	2	1.0924	1.0924	0	0	0	0	0	0	0	0	0	0	0	0	0	0	0	0	8
05fd4848e99531a99667130305bc7743	2244.73	0	0	47.5455	0	0	0	0	0	10.3819	10.3819	0	0	0	0	0	0	0	0	0	0	0	0	0	0	0	0	5
05fdb52ab16ee0c227652dbe4a50176d	24861.5	1	1	52.5175	0	0	0	2	2	4.52841	4.52841	0	0	0	0	0	0	0	0	0	0	0	0	0	0	0	0	2
05fdbe4b3a25fc6808d19834ca67ced5	11437.9	1	0	54.3737	0	0	0	0	0	2.49692	2.49692	1	1	0	1	0	0	0	0	0	1	0	0	1	0	0	1	21
05fe184b40b4aa898a306125d7bae9e7	14131.1	1	0	46.2642	0	0	0	0	0	1.80424	1.80424	0	1	0	0	0	0	0	0	0	0	0	0	1	1	1	0	93
06003b17998f46e63cba226230c42572	15130.7	0	0	25.3251	0	0	0	0	0	11.4004	11.4004	0	0	0	0	0	0	0	0	0	0	0	0	0	0	0	0	24
060155bae01e34bea5cb65d2435e361a	15705.3	0	0	25.4949	0	0	0	0	0	5.295	5.295	0	0	0	0	0	0	0	0	0	0	0	0	0	0	0	0	17
060230482d936d837addea64d10c1faf	14300	1	0	45.4374	1	0	0	0	0	12.3368	12.3368	0	0	0	0	0	0	0	0	0	0	0	0	0	0	0	0	6
06047fc8b5c3a8e346d23e9a29dced38	30913.3	1	0	53.9384	0	0	0	0	0	10.3765	10.3765	2	1	1	1	0	0	0	0	0	0	0	1	1	0	0	1	14
0604ee477a63cc4eb1d5ed892dc7c5a4	3883.17	1	0	18.2478	0	0	0	0	0	8.75565	8.75565	0	0	0	0	0	0	0	0	0	0	0	0	0	0	0	0	13
06050f9b2e2ccd54229d9796d9aa7161	20600	1	0	55.9151	0	0	0	0	0	0.536619	0.536619	4	0	1	1	1	0	0	0	0	0	1	1	1	0	0	1	27
06057a55676d3038d95ed15dac38beaa	15835.7	0	0	31.0335	0	0	0	0	0	0.865161	0.865161	0	0	0	0	0	0	0	0	0	0	0	0	0	0	0	0	8
06081457718aded18dedb756844b3274	18911.3	1	0	51.7563	0	0	0	0	0	0.531143	0.531143	0	1	0	1	0	0	0	0	0	0	0	0	0	0	0	0	5
060b045d204ebe0cf94f88adeace1130	19867	1	0	26.0233	1	0	0	0	0	8.44353	8.44353	1	0	0	0	0	0	0	0	0	0	1	0	0	0	0	0	15
060b5739a6d4894ee3908c626b4c2b85	22738.5	0	0	65.6975	0	0	0	0	0	5.99589	5.99589	5	1	1	0	1	1	0	0	0	0	1	1	1	0	0	0	74
060d0a480f1e1635b9d763291afd7de3	9775.53	1	0	57.0732	0	0	0	0	0	11.896	11.896	3	0	0	0	0	0	0	1	0	0	0	0	1	0	1	0	49
060f21ebe4ca33b4fe0e4760b94563eb	11930.8	0	0	64.8652	1	0	0	0	0	9.67556	9.67556	3	0	1	1	0	0	0	0	0	0	0	1	0	0	0	0	15
06100d32b507ff0bb2f3f8d5861abc5f	36853.3	0	1	51.9151	0	0	0	2	2	1.45927	1.45927	0	1	0	1	0	0	0	0	0	0	0	0	0	0	0	0	18
061016ccfbe0673a9a7ab72acfc5ed14	35700	1	1	43.3922	0	0	0	2	2	3.83299	3.83299	0	0	0	0	0	0	0	0	0	0	0	0	0	0	0	0	1
0612d08c85e79a1a5475c2913ab177df	19083.5	1	1	32.7474	0	0	0	2	2	11.4497	11.4497	1	0	0	1	0	0	0	0	0	0	0	0	0	0	0	1	20
0613483e9fb91904734cdd2c80861fab	26346.8	1	0	31.3238	0	0	0	0	0	11.9507	11.9507	0	0	0	0	0	0	0	0	0	0	0	0	0	0	0	0	4
061445dcd5d60ec02c6907df1daf0065	20114.2	1	0	31.5346	0	0	0	0	0	1.24298	1.24298	0	0	0	0	0	0	0	0	0	0	0	0	0	0	0	0	10
06146d1ab6060fb5a3570cd8cad68c83	23252.7	0	0	38.6256	1	0	0	0	0	2.57358	2.57358	0	0	0	0	0	0	0	0	0	0	0	0	0	0	0	0	6
0614fbfd320f6abe386df6f816efa6f4	14000.3	0	0	24.7255	0	0	0	0	0	9.35524	9.35524	0	0	0	0	0	0	0	0	0	0	0	0	0	0	0	0	19
06158c4b5446599dc8554b19a6b87d0c	1694.12	0	0	59.1869	0	0	0	0	0	5.88638	5.88638	0	0	0	0	0	0	0	0	0	0	0	0	0	0	0	0	8
0618254befcd27cf9528ef73c55f6c4c	21703.1	1	0	34.9432	0	0	0	0	0	7.17591	7.17591	0	0	0	0	0	0	0	0	0	0	0	0	0	0	0	0	2
0618e9385ef579631a750f77c043f758	73492.3	1	0	58.141	0	0	0	0	0	2.29979	2.29979	10	0	0	0	0	0	0	0	0	0	0	0	0	0	0	0	19
061b3a442d5f928af4221af627f9e0e9	0	1	0	18.5517	1	0	0	0	0	0.974675	0.974675	0	0	0	0	0	0	0	0	0	0	0	0	0	0	0	0	8
061b6587dca9b6c3cdff16a06b535c35	24320	0	0	42.3053	0	0	0	0	0	5.31417	5.31417	1	0	0	0	0	0	0	0	0	1	0	0	1	0	1	0	33
061dcd83f56d1c6fe75f5efd53d43fa1	18452.6	1	0	62.694	0	0	0	0	0	0.514716	0.514716	1	1	1	1	0	0	0	0	0	1	0	0	0	0	0	0	24
061e108506f19dd50b7b7d5e09e034bb	1341.18	0	1	23.2361	0	0	0	2	2	0.229979	0.229979	0	0	0	0	0	0	0	0	0	0	0	0	0	0	0	0	4
061e5fb6fb05d249f5e3e1e4fe1ff13f	10756.7	1	0	21.0212	0	0	0	0	0	8.68446	8.68446	0	0	0	0	0	0	0	0	0	0	0	0	0	0	0	0	11
061ec022d8cbc169399e9d2610811620	32667.8	1	1	50.0233	0	0	0	2	2	0.856947	0.856947	9	1	0	1	0	0	0	0	0	0	1	0	1	0	1	0	41
06200de03d376958c43815a721783002	26160.9	1	0	36.9008	1	0	0	0	0	2.92402	2.92402	1	0	0	0	0	0	0	0	0	0	0	0	0	0	0	0	5
0620aac5917bc0a94af70a954d49e3e3	6534.44	1	0	42.7269	0	0	0	0	0	9.76591	9.76591	0	0	0	0	0	0	0	0	0	0	0	0	0	0	0	0	5
06215dcc7b1e535c42cec18fbe8928a5	32806.7	1	0	25.9466	0	0	0	0	0	10.7077	10.7077	0	0	0	0	0	0	0	0	0	0	0	0	0	0	0	0	6
0622a2ef19fc1ec2e69a04f887de0b1f	50073.3	1	0	30.5572	0	0	0	0	0	12.1807	12.1807	0	0	0	0	0	0	0	0	0	0	0	0	0	0	0	0	10
062440926409c9c9a32a126fe263e015	19715.2	0	0	64.8487	1	0	0	0	0	2.59548	2.59548	0	1	0	0	0	0	0	0	0	0	0	0	0	0	0	0	17
0625c049968d627558806fc15f7fb8f0	2271.41	1	0	75.2854	0	0	0	0	0	0.720055	0.720055	0	0	0	0	1	0	1	0	0	0	0	0	1	0	0	0	26
0626d2b2504d54e854aeb499fc86f42a	21417.3	0	0	32.6297	0	0	0	0	0	1.9822	1.9822	1	0	0	0	0	0	0	0	0	0	0	0	0	0	0	0	4
0629dc599d74ee483de5d71de5e4b708	51133.3	1	0	42.2724	0	0	0	0	0	4	4	0	0	0	0	0	0	0	0	0	0	0	0	0	0	0	0	7
062a04704771e36b7c6db3851ce79aef	16485.7	0	0	20.334	0	0	0	0	0	12.9172	12.9172	1	0	0	0	0	0	0	0	0	0	0	0	0	0	0	0	40
062b8996e7640f490e018b0bd0d7bd2f	15465.8	1	0	41.6756	0	0	0	0	0	2.84189	2.84189	0	0	0	0	0	0	0	0	0	0	0	0	0	0	0	0	5
062ca27a2fb8d6122735593a99009428	3831.17	1	0	18.6064	0	0	0	0	0	8.35866	8.35866	0	0	0	0	0	0	0	0	0	0	0	0	0	0	0	0	9
062e7fba711dd0529890c14efc8879b2	24331	1	0	27.4168	0	0	0	0	0	9.97125	9.97125	0	0	0	0	0	0	0	0	0	0	0	0	0	0	0	0	14
062ec778088533fbdbd71b3845a083c8	0	0	0	66.3025	0	0	0	0	0	5.31691	5.31691	0	0	0	0	0	0	0	0	0	0	0	0	0	0	0	0	1
062fac9d5b1a52a800061481ae37d119	16756.4	0	1	41.1855	0	0	0	2	2	2.70226	2.70226	2	0	0	0	0	0	0	0	0	0	0	0	0	0	0	0	10
06335c564838aadb1ed410894e229277	16848	0	1	24.7447	0	0	0	2	2	4.3833	4.3833	0	0	0	0	0	0	0	0	0	0	0	0	0	0	0	0	3
0635401dc441941ca042663b94a7e02b	24053.3	0	0	31.9617	0	0	0	0	0	2.33265	2.33265	0	0	0	0	0	0	0	0	0	0	0	0	0	0	0	0	8
0636e69a02165865067c46d7e776f4e7	38960	1	0	39.258	1	0	0	0	0	11.8303	11.8303	0	1	0	0	0	0	0	0	0	0	0	0	1	0	1	0	22
063730a7bfc93ed9e2668594ab743a55	1077	1	0	84.4517	0	0	0	0	0	2.85284	2.85284	2	0	0	0	0	0	0	0	0	0	1	0	0	0	0	0	13
063921abae2ab035636a4e49121fb738	19980	0	0	36.9884	1	1	0	1	0	8.33402	13.525	0	0	0	0	0	0	0	0	0	0	0	0	0	0	0	0	29
063a7fcc45d8df99e95af14406e24c41	19047.5	0	0	40.0493	0	0	0	0	0	10.2094	10.2094	0	0	0	0	0	0	0	0	0	0	0	0	0	0	0	0	9
063aab18d23bffbe09945556aa396bf8	2004.08	1	0	25.0322	0	0	0	0	0	1.0705	1.0705	0	0	0	0	0	0	0	0	0	0	0	0	0	0	0	0	11
063b15d8feeaf7d9a15e9ee09871f19f	33755.6	1	0	37.5031	0	0	0	0	0	4.46543	4.46543	1	0	0	0	0	1	1	0	0	0	0	0	1	0	0	0	28
063be3f6237462c1f15b6eccc26e71c5	7751.2	1	0	21.3607	0	0	0	0	0	11.5811	11.5811	0	0	0	0	0	0	0	0	0	0	0	0	0	0	0	0	11
063bf55e60fa9692421901f6739a7800	2562.33	1	0	27.2936	1	0	0	0	0	0.0876112	0.0876112	1	0	0	0	0	0	0	0	0	0	1	0	0	0	0	0	2
063c05da84600a162112d005c05f3200	29121.4	0	0	51.447	0	0	0	0	0	11.8467	11.8467	0	1	0	0	0	0	0	0	0	0	0	0	1	0	0	0	20
063fbffcf51eef49b203fd11225d9668	17166.7	1	0	25.8453	1	0	0	0	0	4.34771	4.34771	1	0	0	0	0	0	0	0	0	0	1	0	0	0	0	0	22
0640a0b4726c637815c65866df8c75e7	17633.3	1	0	40.6324	0	0	0	0	0	2.45585	2.45585	0	0	0	0	0	0	0	0	0	0	0	0	0	0	0	0	10
0640bc9b977263dff81cafc323bce0c4	3155.67	0	0	42.5791	1	0	0	0	0	2.54346	2.54346	0	0	0	0	0	0	0	0	0	0	0	0	0	0	0	0	1
064219ae8a5f568eca1d2ab132c9c851	20292.9	0	0	58.9322	0	0	0	0	0	4.77207	4.77207	3	1	0	0	0	0	0	0	0	0	1	0	1	0	0	0	10
0642ff6bdf8707c17bf986e04c950998	16440	0	0	44.3833	0	0	0	0	0	3.70705	3.70705	0	0	0	0	0	0	0	0	0	0	0	0	0	0	0	0	8
064585acb14c4cef13babe89a9d91449	6623.08	1	0	61.6071	0	0	0	0	0	2.17112	2.17112	3	0	1	0	0	0	0	0	0	0	0	0	0	0	0	0	15
0645957abe8e2a0d827b19c4deca2307	26213.3	1	0	48.9747	1	0	0	0	0	10.2259	10.2259	0	0	0	0	0	0	0	0	0	0	0	0	0	0	0	0	41
0646870e7b87d1b0ff340aee2863f303	10583.9	0	0	26.0507	0	0	0	0	0	4.78303	4.78303	0	0	0	0	0	0	0	0	0	0	0	0	0	0	0	0	10
064723a8c62b87b1fc98eda5cb669a89	21166.9	1	1	45.3963	0	0	0	2	2	0.506502	0.506502	2	0	1	0	0	0	0	0	0	0	0	0	0	0	0	0	7
064a55f02c801caee82cda4b75a93a75	13283.3	1	0	31.5784	1	0	0	0	0	8.96099	8.96099	1	0	0	0	0	0	0	0	0	0	0	0	0	0	0	0	11
064ad7510504df9c80a056eba0c2c994	4500	0	0	51.5209	0	0	0	0	0	1.31417	1.31417	0	0	0	0	0	0	1	0	0	0	0	0	0	0	0	0	18
064b2a1f2ae2ee25b985640dffb7f8b2	20462.9	0	0	53.7604	0	1	0	1	0	1.58795	2.86653	3	0	0	0	0	0	0	0	0	0	1	0	0	0	0	0	44
064b5599c92222dbda8e9267a8c187ba	22800	0	0	38.1027	1	0	0	0	0	8.19165	8.19165	0	0	0	0	0	0	1	0	0	0	0	0	0	0	0	0	4
064bf70b59bbb84a1062857585e7d0b4	312.25	0	0	29.4456	0	0	0	0	0	1.39904	1.39904	1	0	0	0	0	0	0	0	0	0	0	0	0	0	0	0	15
064ca35f1de004398820ac3bfa8b4373	18346.2	1	1	56.2355	1	0	0	2	2	2.10815	2.10815	1	1	0	1	0	0	0	0	0	0	0	0	1	0	0	0	16
064cc031f4aea4ffa53b1c248c5ee780	12992.3	1	0	57.076	0	0	0	0	0	2.51608	2.51608	0	0	0	0	0	0	0	0	0	0	0	0	0	0	0	0	3
064cf85a6375f708a874a33b4d4a34d8	0	0	1	56.5284	0	0	0	2	2	5.4757	5.4757	0	0	0	0	0	0	0	0	0	0	0	0	0	0	0	0	5
064d683f8f5c222cc03f97ee0f32b2b1	7658.12	1	0	60.0849	0	0	0	0	0	3.27173	3.27173	1	1	1	1	0	0	0	0	0	0	0	1	1	0	0	1	61
064eeaca074ae96467a3bd5d1f13699f	21232.1	1	0	22.0151	0	0	0	0	0	12.4709	12.4709	0	0	0	0	0	0	0	0	0	0	0	0	0	0	0	0	5
06509d0f8cee4a59f15d313a02d72be3	19800	0	0	55.3539	0	0	0	0	0	0.188912	0.188912	10	0	0	1	1	0	0	0	0	0	1	0	0	0	0	0	11
06511d44fe3efa34da1c07b0635b6b30	2200	1	0	66.9268	0	0	0	0	0	8.17796	8.17796	1	0	0	1	0	0	0	0	0	0	0	0	0	1	0	0	37
06513d3183de29767bd494227a22e66d	2987.13	1	1	66.9377	0	0	0	2	2	9.3525	9.3525	4	1	0	0	0	0	0	1	0	0	1	0	1	0	0	0	41
0652c97dafb33bd17a1b10127da2c975	1039	0	1	84.7693	0	0	0	2	2	3.31554	3.31554	1	0	0	0	0	0	0	0	0	0	0	0	0	0	0	0	8
0653efbd400ee7eb39927e4daaa8732d	17549.4	1	0	27.6851	0	0	0	0	0	11.1759	11.1759	0	0	0	0	0	0	0	0	0	0	0	0	0	0	0	0	5
065601c54c7ba8ee7ca0c295e3b5edbb	20376.9	1	0	76.7447	0	1	0	1	0	0.249144	9.62628	4	1	1	1	1	0	0	0	0	1	0	1	1	1	0	1	61
065e55471ecaf03a002c0a8d61e65697	35335.4	1	0	35.5236	0	0	0	0	0	5.27036	5.27036	1	0	0	0	0	0	0	0	0	0	0	0	0	0	0	0	29
06602c11561f71855ed111e7429ca005	6257.38	0	1	18.6612	0	0	0	2	2	8.22998	8.22998	0	0	0	0	0	0	0	0	0	0	0	0	0	0	0	0	15
0660e4b5163b8651f6bc78518c6e6282	14886.1	1	0	39.206	0	0	0	0	0	8.15058	8.15058	1	0	0	0	0	0	0	0	0	0	1	0	0	0	0	0	11
0660f2ec8907910b7a36f404a6713b3a	15489.3	1	0	21.6591	0	0	0	0	0	11.2088	11.2088	0	0	0	0	0	0	0	0	0	0	0	0	0	0	0	0	10
0665a9ce3d32198878563112b12d93f4	10721.5	0	0	24.5804	1	0	0	0	0	11.9124	11.9124	0	0	0	0	0	0	0	0	0	0	0	0	0	0	0	0	25
06670e1d6d6030b4e6b348af2dcbae7a	33461.5	0	0	59.2279	0	0	0	0	0	4.69268	4.69268	1	1	1	1	0	0	0	0	0	0	0	0	0	0	0	0	17
0667582205ce628c88434f66ed009e27	26940.1	1	0	34.6858	0	0	0	0	0	2.96235	2.96235	0	0	0	0	0	0	0	0	0	0	0	0	0	0	0	0	30
0667ffac7e0a01a15407725b31671203	20576.5	1	1	28.6516	1	0	0	2	2	1.86721	1.86721	0	0	0	0	0	0	0	0	0	0	0	0	0	0	0	0	12
0668e975b0377f065a7a2ddd7112df99	10515.8	0	0	37.1663	0	0	0	0	0	3.04997	3.04997	1	0	0	0	0	0	0	0	0	0	1	0	0	0	0	0	31
066a26d6a06afdeb6662d2da409c2cc7	95.7895	0	0	36.8214	0	0	0	0	0	12.564	12.564	0	0	0	0	0	0	0	0	0	0	0	0	0	0	0	0	16
066a3fa927eb7aab4dad5e99745b681b	10539.7	0	0	26.1273	0	0	0	0	0	1.79055	1.79055	1	0	0	0	0	0	0	0	0	0	0	0	0	0	0	0	13
066be3136431322dd5ae4315a5ad454c	20376.9	0	0	35.2115	0	0	0	0	0	9.71937	9.71937	0	0	0	0	0	0	0	0	0	0	0	0	0	0	0	0	7
066f293f103981fdd2de26f9a5dd4235	20376.9	0	0	58.0999	0	0	0	0	0	12.8569	12.8569	0	0	0	0	0	0	0	0	0	0	0	0	0	1	0	0	67
066f70608f088fbe9f99546e4e13fada	50084.6	1	0	58.1711	0	0	0	0	0	4.52841	4.52841	0	0	0	0	0	0	0	0	0	1	0	0	0	0	0	0	9
067074a11a01b7d65e3cc31c426b9313	18243.5	0	0	29.8453	1	0	0	0	0	12.4381	12.4381	0	0	0	0	0	0	0	0	0	0	0	0	0	0	0	0	11
0672484523de8c10a63f4ca92196028a	13058	0	0	26.0205	0	0	0	0	0	3.56468	3.56468	0	0	0	0	0	0	0	0	0	0	0	0	0	0	0	0	6
067353de5c5d670f2d0c177e6fdd3fb4	4269.47	1	0	53.1253	0	0	0	0	0	12.2163	12.2163	0	0	0	0	0	0	0	0	0	0	0	0	0	0	0	0	8
067461e7137aaf5da63ca351d444846e	2814.79	1	0	70.7598	1	1	0	1	0	1.78508	3.60849	0	0	0	0	0	0	0	0	0	0	0	0	0	0	0	0	41
0679a9520cb3fd38558f0fa1e77ab3ee	32492.9	1	0	25.9521	0	0	0	0	0	4.01916	4.01916	0	0	0	0	0	0	0	0	0	0	0	0	0	0	0	0	1
067a89045af36c243bb433cac95ce21a	30792	1	0	25.0568	0	0	0	0	0	7.48802	7.48802	1	0	0	0	0	0	0	0	0	0	0	0	0	0	0	0	14
067e90c2c3dc8ea0dbe5967dc9c5be3e	5661.38	1	0	18.0999	0	0	0	0	0	7.92608	7.92608	0	0	0	0	0	0	0	0	0	0	0	0	0	0	0	0	2
067ef5dbb4002e762807ebe7ab023cdd	15253.3	0	0	33.399	0	0	0	0	0	5.05407	5.05407	0	0	0	0	0	0	0	0	0	0	0	0	0	0	0	0	19
067f076cba65796d9262a7a2b15a2689	22950	1	0	37.4264	0	0	0	0	0	10.3929	10.3929	0	0	0	0	0	0	0	0	0	0	0	0	0	0	0	0	7
067fc4648aa9b0550b58d57de53a8970	4517.33	0	1	32.7967	0	0	0	2	2	10.8884	10.8884	0	0	0	0	0	0	0	0	0	0	0	0	0	0	0	0	13
0681b6e59f62cc5d9c9ecbca3b21afb6	28581.7	1	0	32.6872	1	0	0	0	0	11.4497	11.4497	0	0	0	0	0	0	0	0	0	0	0	0	0	0	0	0	16
06830a8326a1fe17de5dc6cfbfcd15b5	14660.9	1	0	36.5585	1	0	0	0	0	0.0930869	0.0930869	0	0	0	0	0	0	0	0	0	0	0	0	0	0	0	0	3
06833d808166c0565f4868b32137dfcd	47284.5	1	0	55.2663	0	0	0	0	0	7.40589	7.40589	2	0	0	1	0	0	0	0	0	0	0	0	0	0	0	0	13
06852c18612df6fa248853ad4ad7bfd3	17671.1	1	0	47.7153	1	0	0	0	0	5.20465	5.20465	2	0	0	0	0	0	0	0	0	0	1	0	0	0	0	0	11
0685b80d44a5580f09917bdada744e33	5062.58	0	0	26.8255	1	0	0	0	0	5.31964	5.31964	1	0	0	0	0	0	0	0	0	0	0	0	0	0	0	0	38
0687a8dfa8d80443195f8285bef00f05	12128.6	0	0	33.5496	0	0	0	0	0	12.345	12.345	0	0	0	0	0	0	0	0	0	0	0	0	0	0	0	0	16
06889115ff1afdfbf53a278ef4917b20	18271	0	0	41.9247	0	0	0	0	0	10.2615	10.2615	0	0	0	0	0	0	0	0	0	0	0	0	0	0	0	0	27
0688caae80e9737372a88813beb0650e	15754.9	1	0	31.5017	0	0	0	0	0	1.67556	1.67556	1	1	0	0	0	0	0	0	0	0	1	0	0	0	0	0	32
068920304109f05e1787697b280f5e5d	23448.2	1	0	43.2498	0	0	0	0	0	7.50719	7.50719	1	0	0	1	0	0	0	0	0	1	0	0	0	0	0	0	10
068926966db9ed63a23524db92220c33	26792.3	0	0	51.8248	0	0	0	0	0	6.31622	6.31622	0	0	0	0	0	0	0	0	0	0	0	0	0	0	0	0	6
0689fcdfd59cb9d1c1701359230abdeb	7055	1	0	49.2841	0	1	0	1	0	2.36824	10.13	1	0	0	0	1	0	0	0	0	0	0	0	1	0	0	1	20
068ba65d514d3ee193557dd82bc18216	46415.4	1	0	40.1944	0	0	0	0	0	5.31691	5.31691	0	0	0	0	0	0	0	0	0	0	0	0	0	0	0	0	3
068f77869a0833b0a2e667eadf834f7f	11491.4	0	0	36.3066	1	0	0	0	0	6.28337	6.28337	0	0	0	0	0	0	0	0	0	0	0	0	0	0	0	0	9
069285a02d7d99e1409f4498b708597b	16331.2	1	0	29.0267	0	0	0	0	0	4.94182	4.94182	0	0	0	0	0	0	0	0	0	0	0	0	0	0	0	0	3
069413a3275bd91b811b771b22f8f12d	3096.5	0	0	38.193	0	0	0	0	0	7.17591	7.17591	0	0	0	0	0	0	0	0	0	0	0	0	0	0	0	0	18
06951f2d3976bcf9ad7b42a7d27e3cb2	8064.71	0	0	42.9815	0	0	0	0	0	2.05613	2.05613	1	0	0	0	0	0	0	0	0	0	0	0	0	0	0	0	22
069616598aa126afdb2e4f942cbeef4e	10774.3	0	0	30.7844	0	0	0	0	0	4.24367	4.24367	0	0	0	0	0	0	0	0	0	0	0	0	0	0	0	0	11
06966d0493b7b13a97252192d9e76bf3	12011.3	1	0	23.5619	0	0	0	0	0	12.1369	12.1369	0	0	0	0	0	0	0	0	0	0	0	0	0	0	0	0	3
06971faa3647fc2d6219b3ff3c06e77a	16862.4	0	0	36.2738	0	0	0	0	0	10.2423	10.2423	0	0	0	0	0	0	0	0	0	0	0	0	0	0	0	0	7
0697cc4e9ad1143653400cbf8d94ba93	17505.6	0	0	46.2067	0	0	0	0	0	8.69541	8.69541	2	0	1	0	0	0	0	0	0	0	1	0	0	0	0	0	30
069c0fb4f9eceb0295475239f84b17b7	16473.7	0	0	21.5277	0	0	0	0	0	7.65503	7.65503	0	0	0	0	0	0	0	0	0	0	0	0	0	0	0	0	17
069d393680a417d26e1c1aed4932457e	1588.33	1	0	28.282	0	0	0	0	0	2.74333	2.74333	0	0	0	0	0	0	0	0	0	0	0	0	0	0	0	0	6
069dd71ac7556fa9b3921e5cfb886dd4	2047.06	0	0	57.3498	0	0	0	0	0	2.68309	2.68309	4	0	0	0	0	0	0	0	0	0	1	0	0	0	0	0	9
069e1ecd4df48204c801bb1654855417	53794.1	0	0	38.5681	0	0	0	0	0	10.3792	10.3792	1	0	0	0	0	0	0	0	0	0	1	0	0	0	0	0	4
069f98150bb88010c5470764745ec4f8	7836	0	0	23.7673	0	0	0	0	0	4.67625	4.67625	0	0	0	0	0	0	0	0	0	0	0	0	0	0	0	0	13
06a4189045ac8276f2a82e613fdf1d46	20376.9	1	0	52.9473	0	0	0	0	0	0.854209	0.854209	0	0	0	0	0	0	0	0	0	0	0	0	0	0	0	0	4
06a51b91436fb410ccd5d5092a1507c5	4569.8	1	0	19.0965	0	0	0	0	0	10.601	10.601	0	0	0	0	0	0	0	0	0	0	0	0	0	0	0	0	15
06a557ed69e35ca53c5625e00ec42367	15852.9	0	0	66.9624	1	0	0	0	0	2.74606	2.74606	1	1	0	0	0	0	0	0	0	0	1	0	0	1	0	0	24
06a5a8daa3b4a6e98d26ff93a8ade713	3311.45	1	1	20.6571	0	0	0	2	2	5.58795	5.58795	0	0	0	0	0	0	0	0	0	0	0	0	0	0	0	0	3
06a5c5553550267974cc1539e1c15ecb	30770.6	0	0	27.3347	0	0	0	0	0	11.0253	11.0253	0	0	0	0	0	0	0	0	0	0	0	0	0	0	0	0	5
06a60cdd829f89503a25dd0e4afc6956	2053.47	0	0	21.2457	0	0	0	0	0	2.25599	2.25599	0	0	0	0	0	0	0	0	0	0	0	0	0	0	0	0	5
06a774fb473e9603621d2660e3271287	31230.8	1	0	51.4141	0	0	0	0	0	4.12594	4.12594	4	1	0	1	0	0	0	0	0	1	0	0	1	0	0	0	42
06a8779cfddfd8fe4c536cab0dc2a141	15542.5	1	0	59.5044	1	0	0	0	0	11.6194	11.6194	2	0	1	0	0	0	0	0	0	0	0	0	0	0	0	0	18
06a87ad999602d1973062b5195318537	20376.9	0	0	56.9473	1	0	0	0	0	5.67283	5.67283	2	1	0	1	0	0	0	0	0	0	1	0	1	0	0	0	18
06a94208b0cd191f630d944bbab311c6	18646.2	1	0	50.9322	0	0	0	0	0	12.3285	12.3285	0	0	0	0	0	0	0	0	0	0	0	0	0	0	0	0	11
06a985e8ab24c857e78b7600a6e07906	16932	1	1	32.6352	0	0	0	2	2	3.67146	3.67146	0	0	0	0	0	0	0	0	0	0	0	0	0	0	0	0	0
06aad5051a96da8000bc723f12b37177	13290.5	0	0	24.4928	0	0	0	0	0	7.70431	7.70431	0	0	0	0	0	0	0	0	0	0	0	0	0	0	0	0	11
06ab94d7a36d29862e62c7c1de9381e6	20599.5	1	0	36.4244	0	0	0	0	0	1.48118	1.48118	0	0	0	0	0	0	0	0	0	0	0	0	0	0	0	0	26
06afd59f6b513e7c5303b0c57cd72605	12902.6	0	0	29.6099	1	0	0	0	0	3.30732	3.30732	1	0	0	0	0	0	0	0	0	0	0	0	0	0	0	0	24
06b0b2dfcf9a7e07b72bb90d39938e29	0	0	1	22.2505	0	0	0	2	2	1.71116	1.71116	0	0	0	0	0	0	0	0	0	0	0	0	0	0	0	0	1
06b1354e4517af6e26e44cd97d56bd90	20562.6	0	0	23.4798	0	0	0	0	0	12.1506	12.1506	0	0	0	0	0	0	0	0	0	0	0	0	0	0	0	0	13
06b2aa4901e7bf0d2ed9cb35b4ba4c1d	8371.23	0	0	36.3641	0	0	0	0	0	0.892539	0.892539	1	0	1	0	0	0	0	0	0	0	0	0	0	0	1	0	10
06b353c79bec225ea60983748ccb709c	10455.2	0	0	23.9398	1	0	0	0	0	8.33402	8.33402	0	0	0	0	0	0	0	0	0	0	0	0	0	0	0	0	16
06b3923226f69e33ed927e82d2912080	6639.14	0	1	46.5818	0	0	0	2	2	12.3559	12.3559	0	0	0	0	0	0	0	0	0	0	0	0	0	0	0	0	22
06b718370504a248a1739363d57c332b	3263.46	0	0	22.7926	0	0	0	0	0	4.4846	4.4846	0	0	0	0	0	0	0	0	0	0	0	0	0	0	0	0	17
06b8705a03921350bc9931bc973d0819	13095.9	0	0	20.7748	0	0	0	0	0	7.86858	7.86858	0	0	0	0	0	0	0	0	0	0	0	0	0	0	0	0	8
06b8f376c912932329937f4716715ab9	20376.9	0	0	27.3238	1	0	0	0	0	6.80082	6.80082	1	0	0	0	0	0	0	0	0	0	0	0	0	0	0	0	17
06b9ee9630e1e28959f8d37d34687e0f	12211.4	1	0	27.258	0	0	0	0	0	6.97331	6.97331	0	0	0	0	0	0	0	0	0	0	0	0	0	0	0	0	5
06bbe0f6ebde2709588032762928c6d0	12420	0	0	38.2368	1	0	0	0	0	13.6016	13.6016	0	0	0	0	0	0	0	0	0	0	0	0	0	0	0	0	35
06be75cc97f3259f7e80247e6a7f8a6b	21964.3	1	0	45.9274	0	0	0	0	0	1.94114	1.94114	1	1	0	0	0	0	0	0	0	0	0	0	1	0	0	0	10
06c1645a4d2b96c39d6c6d902a633353	14300	0	0	54.809	0	0	0	0	0	4.06571	4.06571	0	0	0	0	0	0	0	0	0	0	0	0	0	0	0	0	11
06c23f129476169d15aeb958196a2a69	9006.5	1	0	39.4825	1	0	0	0	0	2.30253	2.30253	2	1	1	0	0	0	1	0	0	0	0	1	1	0	0	0	18
06c39bf4eed16b8428c8b07d8646b657	1213	1	0	31.3128	1	0	0	0	0	8.30938	8.30938	0	0	0	0	0	0	0	0	0	0	0	0	0	0	0	0	1
06c4a21cd712fb9625085912f73c9e38	9200	0	0	30.8884	0	0	0	0	0	1.99589	1.99589	0	0	0	0	0	0	0	0	0	0	0	0	0	0	0	0	15
06c5c52c2eb73e8d27824ca2e618b2dc	15840	0	1	33.1253	0	0	0	2	2	2.65298	2.65298	0	0	0	0	0	0	0	0	0	0	0	0	0	0	0	0	11
06c5cd17bb762f3249b9d8d875677abe	12225.6	0	0	30.768	1	0	0	0	0	10.1027	10.1027	0	0	0	0	0	0	0	0	0	0	0	0	0	0	0	0	12
06c7fa7ce5284cd06f6f3b91e39a667f	5500	0	0	23.6523	1	0	0	0	0	1.73032	1.73032	0	0	0	0	0	0	0	0	0	0	0	0	0	0	0	0	8
06cb5253c98a73414f068c94ae7bbeae	20013.3	1	0	28.6215	0	0	0	0	0	5.30869	5.30869	1	1	0	0	0	0	0	0	0	0	1	0	1	0	0	0	5
06cede1ac7318030e9894b8b93cfcd3f	19726.7	0	0	31.6222	0	0	0	0	0	0.996578	0.996578	1	0	0	0	0	0	0	0	0	0	1	0	0	0	0	0	33
06d1729f709e93c5e5e47402c15e2372	17234.7	0	0	44.1889	0	0	0	0	0	1.79877	1.79877	1	0	0	0	0	0	0	0	0	0	0	0	0	0	0	0	7
06d40d8c1f6f9a8fc0b782d3d6333b17	1465.15	0	0	20.5886	0	0	0	0	0	0.919918	0.919918	0	0	0	0	0	0	0	0	0	0	0	0	0	0	0	0	4
06d5645115cb7da736546875d33ebd95	928	0	0	25.3169	0	0	0	0	0	1.12799	1.12799	0	0	0	0	0	0	0	0	0	0	0	0	0	0	0	0	15
06d9efd597895af90bf08af4744a357d	11183.9	1	0	55.5838	0	0	0	0	0	4.08487	4.08487	0	0	0	0	0	0	0	0	0	0	0	0	0	0	0	0	2
06dbee6e581aaf6d23e9ac98bb998e07	25798.4	1	0	25.0705	0	0	0	0	0	10.4476	10.4476	1	0	0	0	0	0	0	0	0	0	0	0	0	0	0	0	4
06dc2781e92619f2aa7bc2bb648078d5	16963	0	0	30.4559	0	0	0	0	0	5.76591	5.76591	1	0	0	0	0	0	0	0	0	0	0	0	0	0	0	0	12
06dcc14d67a4f606c92fe837d924144c	0	0	1	20.0411	1	0	0	2	2	1.03765	1.03765	0	0	0	0	0	0	0	0	0	0	0	0	0	0	0	0	13
06dd2a9c021b9072a84da6a55961c7c2	34450	1	0	61.7166	0	0	0	0	0	3.95072	3.95072	3	1	1	1	0	0	0	0	0	0	0	0	0	0	0	1	41
06dde95a02138c2c3e95b21da7ce0485	4455.92	1	0	65.3032	0	0	0	0	0	3.17317	3.17317	0	0	0	0	0	0	0	0	0	0	0	0	0	0	0	0	15
06de776283b39386765aac18f936c69d	55592.3	0	0	36.5941	0	0	0	0	0	8.3039	8.3039	0	0	0	0	0	0	0	0	0	0	0	0	0	0	0	0	4
06e06382372b306814ae45b3bd2278bd	15840	0	1	37.5086	0	0	0	2	2	0.514716	0.514716	0	0	0	0	0	0	0	0	0	0	0	0	0	0	0	0	1
06e282e77619bf89723ba41d046cca77	1102.69	0	0	50.2259	1	0	0	0	0	3.04449	3.04449	3	0	0	0	0	0	0	1	0	0	0	0	0	0	0	0	13
06e2ae0a9b98d4133185dcca311e8cc1	47086.2	1	0	36.5038	0	0	0	0	0	2.62286	2.62286	0	0	0	0	0	0	0	0	0	0	0	0	0	0	0	0	2
06e4ef23e10663651b2b03de03ee7a80	11320	1	0	28.0821	0	0	0	0	0	5.91102	5.91102	0	0	0	0	0	0	0	0	0	0	0	0	0	0	0	0	6
06e5116708d5ce2ef07a3d27249ccefe	28430.8	0	0	28.8679	1	0	0	0	0	11.5811	11.5811	0	0	0	0	0	0	0	0	0	0	0	0	0	0	0	0	14
06e798580a6024c17e80247e6a7f8a6b	25636.4	1	0	30.2012	0	0	0	0	0	2.92129	2.92129	0	0	0	0	0	0	0	0	0	0	0	0	0	0	0	0	8
06e872bb0a5f5610f9964fd824e6acaa	68392.3	1	0	48.8049	0	0	0	0	0	12.5585	12.5585	0	0	0	0	0	0	0	0	0	0	0	0	0	0	0	0	9
06e9b0b1fe9b9ec3f369fa45aba41824	14032.5	1	0	27.039	0	0	0	0	0	11.3374	11.3374	0	0	0	0	0	0	0	0	0	0	0	0	0	0	0	0	10
06ea818b2016ca3d41e0bb4500f92b7c	29361.5	1	0	60.4326	1	0	0	0	0	12.1095	12.1095	2	0	1	0	0	0	0	0	0	0	0	1	0	0	0	0	21
06ebdbfef1b6bc3e3fd1001b8d72a7e3	25875.7	0	0	39.7782	0	0	0	0	0	8.9911	8.9911	1	0	0	0	0	0	0	1	0	0	0	0	0	0	0	0	10
06ec0bc905612c042e54dbfc94ff2b9a	16220	0	0	43.8576	0	0	0	0	0	5.18823	5.18823	0	0	0	0	0	0	0	0	0	0	0	0	0	0	0	0	25
06eeae506520afa538b65b2eae38bfe4	16447.1	0	0	22.4778	0	0	0	0	0	9.66461	9.66461	0	0	0	0	0	0	0	0	0	0	0	0	0	0	0	0	16
06f078808f358733d29fa21272f132fc	0	1	0	19.8303	0	0	0	0	0	0.235455	0.235455	0	0	0	0	0	0	0	0	0	0	0	0	0	0	0	0	7
06f1eb555f4b4b32dac8a5fcc6c228ff	3188.21	1	1	62.7159	0	0	0	2	2	1.00479	1.00479	1	1	0	0	0	0	0	0	0	1	0	0	1	0	0	0	38
06f20a2b5ce25c01b623f9712c1fc39a	27076.4	1	1	28.7365	0	0	0	2	2	2.32444	2.32444	0	0	0	0	0	0	0	0	0	0	0	0	0	0	0	0	5
06f26f9e5b702683a8f3599da54bf88b	27188.6	0	0	27.4168	0	0	0	0	0	6.35729	6.35729	0	0	0	0	0	0	0	0	0	0	0	0	0	0	0	0	9
06f3e496be0549a3856712c81de8515c	1007	1	1	79.0007	0	0	0	2	2	1.23477	1.23477	3	1	0	0	0	0	0	1	0	0	1	0	1	1	1	0	42
06f479f7829da0fe515c788c951a96bc	20376.9	0	0	60.0986	1	0	0	0	0	8.17796	8.17796	2	0	1	0	0	0	0	0	0	0	0	0	0	0	0	0	11
06f575627c2cab1faa683409457b6679	2227.42	0	1	29.4648	0	0	0	2	2	6.74333	6.74333	3	0	0	0	0	0	0	0	0	0	0	0	0	0	0	0	68
06f6daa09c4b91f9191ff6139b6ffff0	0	0	0	74.3819	0	0	0	0	0	5.61533	5.61533	0	1	0	1	0	0	1	0	0	0	0	0	1	1	1	1	21
06f90069d01f6bd04da099d4485123ed	33823.8	0	0	31.8357	0	1	0	1	0	6.67214	7.718	0	0	0	0	0	0	0	0	0	0	0	0	0	0	0	0	3
06f9eb800be3c8eb54d8d533ca98f74e	553.385	0	0	33.8426	0	0	0	0	0	3.42779	3.42779	2	0	0	1	0	0	0	0	0	1	0	0	0	0	0	1	19
06fbb836db1122c22da795dd81c28346	24076.9	0	0	41.514	0	0	0	0	0	5.859	5.859	3	1	1	0	0	0	1	0	0	0	1	1	1	0	0	0	25
06fd2c33eec91e50b32098c5c5e0a2ce	12038.2	1	0	37.1061	0	0	0	0	0	3.13484	3.13484	1	0	0	0	1	0	0	0	0	0	0	0	1	0	0	1	1
06fe3eaea08a4a4aae588c6f26ac6faf	6166.67	1	0	63.3347	0	0	0	0	0	4.2601	4.2601	6	1	1	1	0	0	0	1	0	0	0	1	1	0	0	1	46
06fee0ce1d5f215e1c9a18e4e0098043	5681.75	1	0	20.0082	0	0	0	0	0	13.0212	13.0212	0	0	0	0	0	0	0	0	0	0	0	0	0	0	0	0	19
06ff0601d8a8ccfc9d7bfd99a264774a	22429.4	0	0	31.0144	1	0	0	0	0	3.90691	3.90691	0	0	0	0	0	0	0	0	0	0	0	0	0	0	0	0	18
06ff2a5fb264c5a117d9011d43fbc7f9	11233.3	1	0	27.0719	0	0	0	0	0	1.02943	1.02943	0	0	0	0	0	0	0	0	0	0	0	0	0	0	0	0	2
070163f6cba2837e2900e201535f8904	26117.6	1	0	30.3874	0	0	0	0	0	13.6783	13.6783	0	0	0	0	0	0	0	0	0	0	0	0	0	0	0	0	3
07047cac855eef1af43d73ea0278f125	0	0	0	75.9452	0	0	0	0	0	0.925394	0.925394	0	0	0	0	0	0	0	0	0	0	0	0	0	1	0	0	17
0705ca5e29004aca3c984ebbe93ff9a4	21850	1	0	27.5565	0	0	0	0	0	2.16564	2.16564	0	0	0	0	0	0	0	0	0	0	0	0	0	0	0	0	24
0706e2f245a9ef81475a041f397319e0	2377.45	0	0	71.2498	0	1	0	1	0	7.51266	11.5318	1	1	0	0	1	0	0	0	0	0	0	0	1	0	0	0	42
0709e794c13ac2ce171b84b4742c5a7c	1875	0	0	44.9966	0	0	0	0	0	0.936345	0.936345	1	0	0	0	0	0	0	0	0	0	1	0	0	0	0	0	21
070ad88356a7babf7d1c834bce644347	20096.3	0	0	22.8063	0	0	0	0	0	12.0082	12.0082	0	0	0	0	0	0	0	0	0	0	0	0	0	0	0	0	23
070b649ad64811f5e10433eadc3407ca	22323.1	0	0	51.1129	0	0	0	0	0	7.67146	7.67146	0	0	0	0	0	0	0	0	0	0	0	0	0	0	0	0	6
070c9531b3f99b81ded90b600293af57	10674.8	0	1	23.3018	0	0	0	2	2	12.5613	12.5613	0	0	0	0	0	0	0	0	0	0	0	0	0	0	0	0	13
071237fbeda53a6e902376aada1bc79f	17824.7	0	0	40.5175	0	0	0	0	0	2.05065	2.05065	1	0	0	0	0	0	0	0	0	0	0	0	0	0	0	0	12
0712d52e4a35fb7be37f784d7210195e	12093.9	1	0	20.6379	0	0	0	0	0	9.30048	9.30048	0	0	0	0	0	0	0	0	0	0	0	0	0	0	0	0	4
071490cbe113b4f6c27225ffdf5e72cd	34524.8	1	0	34.8747	0	0	0	0	0	13.3936	13.3936	0	0	0	0	0	0	0	0	0	0	0	0	0	0	0	0	9
07152bc62c8749263c2477e52cd67a33	6572.92	1	0	28.7748	0	0	0	0	0	2.19028	2.19028	0	0	0	0	0	0	0	0	0	0	0	0	0	0	0	0	3
07169a26cc8df1b501b4dff556af43ee	0	1	0	23.1348	0	0	0	0	0	0.91718	0.91718	0	0	0	0	0	0	0	0	0	0	0	0	0	0	0	0	6
0716ddc9c1db3b7751b516bb7ed0b80f	20424.7	0	0	27.9918	1	0	0	0	0	6.73511	6.73511	0	0	0	0	0	0	0	0	0	0	0	0	0	0	0	0	17
07177ec82b6bb59c282dba4d5e3c0a0d	22234.2	1	0	37.6071	0	0	0	0	0	3.91786	3.91786	0	0	0	0	0	0	0	0	0	0	0	0	0	0	0	0	9
0718a81140e1232970c72f48379be169	6426.4	1	0	24.6954	0	0	0	0	0	11.9425	11.9425	0	0	0	0	0	0	0	0	0	0	0	0	0	0	0	0	7
071926b81f05ace955abfae56391f115	16756.4	0	1	41.5414	0	0	0	2	2	0.134155	0.134155	0	0	0	0	0	0	0	0	0	0	0	0	0	0	0	0	2
0719687e40e04d3df4789d523dd2acf2	0	0	0	21.2485	0	0	0	0	0	0.895277	0.895277	1	0	0	0	0	0	0	0	0	0	1	0	0	0	0	0	30
07199cace9e07548125abad17720ae93	18533.1	0	0	31.6632	0	0	0	0	0	5.91923	5.91923	0	0	0	0	0	0	0	0	0	0	0	0	0	0	0	0	10
0719ce885a9b288ba3d1db5437321341	7687.06	0	0	23.436	0	0	0	0	0	3.92882	3.92882	0	0	0	0	0	0	0	0	0	0	0	0	0	0	0	0	13
071ab02a0c40baa0774c25bd69e28787	21923.1	0	1	55.7728	1	0	0	2	2	7.5729	7.5729	2	0	0	0	0	0	0	1	0	0	0	0	0	0	0	0	18
071b54da7621420b497a39677a6797e5	2720.56	0	0	54.4832	0	0	0	0	0	5.69199	5.69199	1	0	0	0	0	0	0	0	0	0	0	0	0	0	0	0	38
071b76b1f1bc70ea5117efb1fe098ff7	11132	0	0	25.8645	0	0	0	0	0	8.2601	8.2601	0	0	0	0	0	0	0	0	0	0	0	0	0	0	0	0	11
071be2aa589a682242a39f60e1aaa771	18078.1	1	0	53.1636	0	0	0	0	0	8.01369	8.01369	0	0	0	0	0	0	0	0	0	0	0	0	0	0	0	0	6
071c632366f6f7f651de64368c0a9963	3840	0	0	44.6023	0	0	0	0	0	3.62491	3.62491	0	0	0	0	0	0	0	0	0	0	0	0	0	0	0	0	3
071c8833443ce0492ed62c52bbc78760	29638.9	0	0	23.5072	0	0	0	0	0	11.206	11.206	0	0	0	0	0	0	0	0	0	0	0	0	0	0	0	0	4
071e0ad93c307a7cd725403cc39e942d	20322.4	0	0	41.7248	1	0	0	0	0	11.77	11.77	2	0	0	0	0	0	0	0	0	0	0	0	0	0	0	0	67
0720218c334dba357b129333ec9c3290	7187.82	1	0	31.8357	0	0	0	0	0	1.67009	1.67009	1	0	0	0	0	0	0	0	0	0	0	0	0	0	0	0	2
0720e5d221cc81b801182e74078cc9bd	19200	1	1	65.9932	0	0	0	2	2	4.72279	4.72279	1	0	1	0	0	0	0	0	0	0	0	0	0	0	0	0	8
07216c2f345b2373d3c851cd34ed89dc	20376.9	0	0	72.3641	0	0	0	0	0	2.51061	2.51061	0	0	0	0	0	0	0	0	0	0	0	0	0	1	0	0	18
072244a852043ee372b8b043dd2650b6	415.714	0	0	20.3203	0	0	0	0	0	0.76386	0.76386	0	0	0	0	0	0	0	0	0	0	0	0	0	0	0	0	15
0724d02b14e1303936d481a966fc72ec	13180	1	0	63.6797	0	0	0	0	0	6.91855	6.91855	3	1	0	0	0	0	0	0	0	0	1	0	1	0	1	0	16
0726040a4941769205480a57cacfd226	18863.3	1	0	33.0705	0	0	0	0	0	6.80903	6.80903	0	0	0	0	0	0	0	0	0	0	0	0	0	0	0	0	22
0726e488f02ea26b47250f72694be6e6	20655	0	0	42.1547	0	1	0	1	0	1.94114	13.5414	0	0	0	0	0	0	0	0	0	0	0	0	0	0	0	0	49
07275a95c73655a2d68fb16061021742	20376.9	1	0	35.7235	0	0	0	0	0	13.6509	13.6509	0	0	0	0	0	0	0	0	0	0	0	0	0	0	0	0	5
072895c90960ddcabca2beaf1cb1a3a1	15994.6	0	0	52.6653	1	0	0	0	0	5.76318	5.76318	1	1	0	0	1	0	0	0	0	0	0	0	1	0	0	0	36
0728f6ab5712126ff75cbd11705155cd	7866.25	0	0	19.5756	1	0	0	0	0	8.78303	8.78303	0	0	0	0	0	0	0	0	0	0	0	0	0	0	0	0	40
072ac2c6caffafacf45124e01db88994	13276.5	0	0	25.4264	1	0	0	0	0	12.7858	12.7858	0	0	0	0	0	0	0	0	0	0	0	0	0	0	0	0	6
072b35de99fc38a909e883945f42a496	5355	1	0	21.6318	0	0	0	0	0	4.67899	4.67899	0	0	0	0	0	0	0	0	0	0	0	0	0	0	0	0	9
072c7b3f5fc06ff062ad21907bf8bd68	20292.9	1	0	73.3634	0	0	0	0	0	0.33128	0.33128	3	0	1	0	0	0	0	0	0	0	1	0	0	0	0	0	6
072c9bcf70e68343852ca3e5cf90c6b8	21304.6	0	0	47.4223	0	0	0	0	0	1.41547	1.41547	0	0	0	0	0	0	1	0	0	0	0	0	0	0	0	0	4
072cad6398b992a9b6726a60245d4b14	13500	1	0	22.4586	0	0	0	0	0	6.49692	6.49692	0	0	0	0	0	0	0	0	0	0	0	0	0	0	0	0	3
072cd0619154a49f17cd2be708f19bcd	28784.6	1	0	55.0883	0	0	0	0	0	8.67899	8.67899	1	0	0	0	0	0	1	0	0	0	1	0	0	0	0	0	21
072d462cb61d0f69d5c5d89ea9390384	20486.8	1	0	48.6735	0	0	0	0	0	12.2136	12.2136	0	0	0	0	0	0	0	0	0	0	0	0	0	0	0	0	14
072dac04fc16c24655e5fb69b1028f36	4638.46	1	1	71.9042	0	0	0	2	2	1.94387	1.94387	1	1	1	0	0	0	1	0	0	0	0	0	0	0	0	0	14
072dc2fb77fe779ed0c5b670b4e5aea8	1605.61	1	0	18.9788	1	0	0	0	0	4.22998	4.22998	0	0	0	0	0	0	0	0	0	0	0	0	0	0	0	0	6
07316a98280c13d1cf55599dadcb19ab	3035.67	0	0	27.6057	1	0	0	0	0	11.3128	11.3128	1	0	0	0	0	0	0	0	0	0	0	0	0	0	0	0	10
0736d336b33a17937af2902d508891b2	15439.2	1	0	29.4921	0	0	0	0	0	0.438056	0.438056	1	0	0	0	0	0	0	0	0	0	0	0	0	0	0	0	13
0736dffd6df1bf7e64e4438145841d09	4110	0	0	18.6585	0	0	0	0	0	3.99179	3.99179	0	0	0	0	0	0	0	0	0	0	0	0	0	0	0	0	11
0738784e455baa56af5f7451c415357c	3063.65	0	0	61.8152	0	0	0	0	0	10.2149	10.2149	0	0	0	0	0	0	0	0	0	0	0	0	0	0	0	0	1
073918854703db9f768ae3c063fd30aa	6657.46	1	0	23.948	0	0	0	0	0	5.20192	5.20192	0	0	0	0	0	0	0	0	0	0	0	0	0	0	0	0	3
07399c99a7bdd45403c2f4fa6937a59a	15323.1	0	0	68.7036	0	1	0	1	0	0.402464	7.718	4	1	1	1	1	0	0	1	0	1	0	0	1	1	0	0	38
0739b014cbdd9b5626721f548f86581e	1102.69	1	0	43.4962	0	0	0	0	0	5.99316	5.99316	0	0	0	0	0	0	0	0	0	0	0	0	0	0	0	0	1
073c4d00975406aa798c390d579ef22f	20672.6	1	0	24.6762	0	0	0	0	0	7.58111	7.58111	0	0	0	0	0	0	0	0	0	0	0	0	0	0	0	0	2
073dd8a6e3d76cc9973be919ac6ea2aa	0	0	0	73.9877	0	0	0	0	0	2.64203	2.64203	3	1	0	1	0	0	1	0	0	1	1	0	1	1	1	1	32
073e4c4c7c1574b8688e9fad0d5a51c0	13573.1	0	0	45.243	0	0	0	0	0	1.70294	1.70294	1	0	0	0	0	0	0	0	0	0	0	0	0	0	0	0	48
073ea294165b5faa338af9d1a8675266	14094.7	0	0	62.9295	0	0	0	0	0	1.16906	1.16906	2	1	0	0	0	0	0	0	0	0	1	0	1	1	1	0	18
0740212d27febfdc0a54bfd97d0fa9c4	32053.8	1	0	42.5462	0	0	0	0	0	7.63039	7.63039	0	0	0	0	0	0	0	0	0	0	0	0	0	0	0	0	15
0740d9e916a7280592fc25f2fae27b0f	24201.9	1	0	41.3525	0	0	0	0	0	8.47365	8.47365	1	0	0	0	0	0	0	0	0	0	1	0	0	0	0	0	18
0741290dc6f3d4af6a02372e31df8587	8361.11	1	0	29.1855	0	0	0	0	0	7.32375	7.32375	0	0	0	0	0	0	0	0	0	0	0	0	0	0	0	0	4
0742f96a3ecf8d2f805c0dbdfbc049a8	0	1	0	19.0253	0	0	0	0	0	1.32238	1.32238	0	0	0	0	0	0	0	0	0	0	0	0	0	0	0	0	10
074606e8ffc48c6f5f0517eff1d1f47c	15188.8	1	0	21.9439	0	0	0	0	0	11.718	11.718	0	0	0	0	0	0	0	0	0	0	0	0	0	0	0	0	4
074668a4e2538661e8834930b6abeabb	11893	1	0	34.4367	0	0	0	0	0	3.06639	3.06639	0	0	0	0	0	0	0	0	0	0	0	0	0	0	0	0	7
0746f45fa740ec4689063609ff59fc00	3812.53	1	1	44.5092	0	1	0	1	2	0.142368	0.156057	0	1	0	0	0	0	0	0	0	0	0	0	1	1	0	0	5
074865189753cd1feffc7d56da2ff56e	9148.7	1	0	23.4716	0	0	0	0	0	7.26078	7.26078	0	0	0	0	0	0	0	0	0	0	0	0	0	0	0	0	10
074bbfd796291c7d4207df477e6b0f47	30861.5	0	0	40.9665	0	0	0	0	0	12.2081	12.2081	0	0	0	0	0	0	0	0	0	0	0	0	0	0	0	0	35
074d34deb26b3ddde9075c62c575b8bf	20376.9	1	0	34.9843	0	0	0	0	0	13.848	13.848	0	0	0	0	0	0	0	0	0	0	0	0	0	0	0	0	6
074d9011f26ed5524854143b38f63ca8	27210	0	0	30.653	0	0	0	0	0	1.859	1.859	0	0	0	0	0	0	0	0	0	0	0	0	0	0	0	0	2
074e4f4dc5c47f15bebb1eea4d6cb071	29784	1	1	42.2779	1	1	0	1	2	0.0848734	2.57358	2	1	1	1	1	0	0	0	0	0	0	0	1	0	0	0	14
074f7f1b73a9bfde171b84b4742c5a7c	15042.7	1	0	44.8953	0	0	0	0	0	2.29432	2.29432	1	1	0	1	0	0	0	0	0	0	1	0	1	0	0	0	18
074f9e17b5ab6e23c83c81644a8b56a0	20100	1	0	75.0856	0	1	0	1	0	4.7885	6.9514	2	1	0	0	0	0	0	1	0	0	0	0	1	0	0	0	65
07500d0e4c442542639276361e2765fc	445.769	1	1	53.358	0	0	0	2	2	8.98015	8.98015	0	0	0	0	0	0	0	0	0	0	0	0	0	0	0	0	4
0750a72275037f4437f70cb4d5657997	2440	0	0	69.6564	0	1	0	1	0	5.90828	7.30185	9	1	0	1	1	0	0	0	0	0	0	0	1	0	0	0	44
07513ea02a14bb4dedaae21f36efc797	47651.7	1	0	33.859	0	0	0	0	0	8.21629	8.21629	0	0	0	0	0	0	0	0	0	0	0	0	0	0	0	0	3
07517f8f115fdbd2783cedac0e667d64	21173.3	1	0	53.2156	1	0	0	0	0	0.717317	0.717317	0	0	0	0	0	0	0	0	0	0	0	0	0	0	0	0	5
0755effec237fd05631a8af451993071	14053.8	0	0	27.0418	0	0	0	0	0	2.33539	2.33539	3	0	0	0	0	0	0	0	0	0	0	0	0	0	0	0	57
0756226f0d97673ee3e9de2880e1470e	27053.8	0	0	53.2211	0	0	0	0	0	0.95551	0.95551	4	0	1	1	0	0	0	0	0	1	0	1	0	0	0	0	20
07577f34fe50362afa917aeee7a4cc9c	24047.4	0	0	36.2053	1	0	0	0	0	3.7974	3.7974	1	0	0	0	0	0	0	0	0	0	0	0	0	0	0	0	12
075846d567d6203574eaf820990f3ebf	19980	0	0	45.6099	0	0	0	0	0	4.33402	4.33402	0	0	0	0	0	0	0	0	0	0	0	0	0	0	0	0	7
075861b772172b39479479a6c39e1502	20337.6	0	0	49.7002	0	0	0	0	0	4.05476	4.05476	0	0	0	0	0	0	0	0	0	0	0	0	0	0	0	0	7
075a79f8922ad62ab4eacbae16f220e0	30253.8	0	0	50.1191	0	0	0	0	0	8.90897	8.90897	0	0	0	0	0	0	0	0	0	0	0	0	0	0	0	0	9
075bb07dc8e8d210135b90874e206ddf	7384.62	1	1	70.308	0	0	0	2	2	1.82615	1.82615	5	0	1	1	1	1	0	0	0	0	1	0	1	0	0	1	45
075bb2a6ff82ebca5c0e912366fca325	37182.6	1	0	44.8022	0	0	0	0	0	2.47775	2.47775	0	0	0	0	0	0	0	0	0	0	0	0	0	0	0	0	16
075da2c757e9f224eb5c3fe386e2deaa	1436.33	0	0	21.2676	0	0	0	0	0	2.05886	2.05886	0	0	0	0	0	0	0	0	0	0	0	0	0	0	0	0	28
075e9144e06f47a4a3c45d58a98467ca	20120	1	0	35.7536	0	0	0	0	0	5.54141	5.54141	0	0	0	0	0	0	0	0	0	0	0	0	0	0	0	0	1
075f787441c1d34d436a479bd6b4a13b	18779.9	1	0	33.0678	1	1	0	1	0	2.71321	3.96988	1	1	1	1	0	0	0	0	0	0	0	1	1	0	0	1	15
075faeae21c3f9a0f65b4705180cab6b	20376.9	1	0	70.256	0	0	0	0	0	4.93908	4.93908	2	0	1	0	0	0	0	0	0	0	0	0	0	0	0	0	39
07609223bd8f748ac5d3ed653da4f073	42746.2	1	0	56.7036	0	0	0	0	0	11.4716	11.4716	2	1	0	0	0	0	0	0	0	0	1	0	1	0	1	0	23
076370120facd93090542ebe332ea8c7	20300	1	0	26.5763	0	0	0	0	0	3.46886	3.46886	0	0	0	0	0	0	0	0	0	0	0	0	0	0	0	0	9
076397b767a4b24b43b640f55e33caa1	13731.8	1	0	30.6557	0	0	0	0	0	0.427105	0.427105	0	0	0	0	0	0	0	0	0	0	0	0	0	0	0	0	5
0764e47748b9dd67c960544fd31bfb1d	2081.25	1	0	46.4613	0	0	0	0	0	0.665298	0.665298	5	0	0	0	0	0	0	1	0	0	1	0	0	0	0	0	39
0764ee36cc0cb6f503db7bb09dc91b80	8760.76	0	1	34.8693	0	0	0	2	2	8.13415	8.13415	0	0	0	0	0	0	0	0	0	0	0	0	0	0	0	0	9
076583bf241ba94b38a03d661e05f21c	17195.8	0	0	40.909	0	0	0	0	0	4.61875	4.61875	0	1	0	0	0	0	0	0	0	0	0	0	0	0	0	0	24
0765847f59dc4b17977a0c04c36149a4	16344	0	0	48.5914	0	0	0	0	0	4.29843	4.29843	0	0	0	0	0	0	0	0	0	0	0	0	0	0	0	0	9
0765fb525a541626f5f134b049244ae5	25750	0	0	61.5359	0	0	0	0	0	3.11567	3.11567	3	1	1	1	1	0	0	0	0	0	0	0	1	1	0	0	25
07663c0bf7a3c42524359811ae82a0b4	5806	0	0	29.8344	0	0	0	0	0	8.27652	8.27652	2	0	0	0	0	0	0	0	0	0	1	0	0	0	0	0	37
0766efc3242f3357c075a2702d0a3042	12931.6	0	0	29.8809	0	0	0	0	0	7.96167	7.96167	0	0	0	0	0	0	0	0	0	0	0	0	0	0	0	0	12
0767c9e52a3afa17461be3fb2f7d06a9	15699	0	0	35.1978	0	0	0	0	0	3.84394	3.84394	0	0	0	0	0	0	0	0	0	0	0	0	0	0	0	0	11
07690588261a5a7491d55a1271870598	20376.9	1	0	73.8754	0	0	0	0	0	0.741958	0.741958	0	0	0	1	0	0	1	0	0	0	0	0	1	0	0	1	34
076aa1e77958e79ee550b52732512e75	16500	1	1	31.6769	0	0	0	2	2	2.41752	2.41752	0	0	0	0	0	0	0	0	0	0	0	0	0	0	0	0	3
076ae7ff354aefc234fb5e2a5eccdedf	10320.5	1	0	40.7337	0	0	0	0	0	5.36071	5.36071	0	0	0	0	0	0	0	0	0	0	0	0	0	0	0	0	21
076b97d13e167be87879f58dd7e7e6e6	26253.8	0	0	43.039	0	0	0	0	0	6.29706	6.29706	2	0	0	0	1	0	0	0	0	0	0	0	1	1	0	0	12
076bf566bd8fb90895475239f84b17b7	49986.7	1	0	45.1526	0	0	0	0	0	10.0452	10.0452	0	0	0	0	0	0	0	0	0	0	0	0	0	0	0	0	3
076c44544338c7b4363f9157c92298ed	17841.2	1	0	88.1013	1	0	0	0	0	7.52635	7.52635	0	0	0	0	0	0	0	0	0	0	0	0	0	0	0	0	8
076f64efdd7b99c41064f0e0ed6c65d3	11041.6	0	0	20.6434	1	0	0	0	0	11.3292	11.3292	0	0	0	0	0	0	0	0	0	0	0	0	0	0	0	0	7
07701ab7f02e025efcbabc699c97bec2	17199.8	0	0	81.7139	0	1	0	1	0	0.854209	3.80561	4	0	0	0	0	0	0	1	0	0	1	0	1	0	0	0	95
07747304272e7efadea7bc0d6c6ced81	13667.4	0	0	31.6769	0	0	0	0	0	8.36413	8.36413	0	0	0	0	0	0	0	0	0	0	0	0	0	0	0	0	6
077511d756093a70745bffa5b5f121dd	2270.26	0	0	66.59	0	0	0	0	0	8.59138	8.59138	5	1	0	1	0	0	0	1	0	0	0	0	1	1	1	1	42
077528def39cf50edc46775096a1ad6d	21656.2	0	0	47.5975	0	0	0	0	0	1.09514	1.09514	1	0	0	0	0	0	0	0	0	0	0	0	0	0	0	0	13
07756e9f1ce605fc37cdcd43fb691b6b	19084.2	1	0	42.6694	0	0	0	0	0	9.25667	9.25667	0	0	0	0	0	0	0	0	0	0	0	0	0	0	0	0	7
07761be5d795e234adc126929de0af20	16329.3	1	0	28.2053	0	0	0	0	0	6.74333	6.74333	0	0	0	0	0	0	0	0	0	0	0	0	0	0	0	0	2
0777025dd4e92cb831b1a719cbf9b8ae	20376.9	0	0	58.3546	0	0	0	0	0	5.7577	5.7577	0	0	0	0	0	0	0	0	0	0	0	0	0	0	0	0	3
07782a0410ef98d857b832d0461d47e2	12780	0	0	55.0034	0	0	0	0	0	10.037	10.037	0	0	0	0	0	0	0	0	0	0	0	0	0	0	0	0	4
0778802164edc757a3a3a447abaf9c48	5558.14	1	0	41.807	0	0	0	0	0	1.47296	1.47296	0	0	0	0	0	0	0	0	0	0	0	0	0	0	0	0	14
077928510c8bc1bc034f2d642320dd75	2750.59	1	0	38.7652	0	0	0	0	0	8.57495	8.57495	0	0	0	0	0	0	0	0	0	0	0	0	0	0	0	0	18
077b740dda24aaa284ba413d48f84bf3	6531.69	0	0	20.6516	1	0	0	0	0	8.95825	8.95825	2	0	0	0	0	0	0	0	0	0	0	0	0	0	0	0	23
077db848e09624cd5ae337e4a32ca37d	9062.82	0	0	33.0705	0	0	0	0	0	2.24778	2.24778	0	0	0	0	0	0	0	0	0	0	0	0	0	0	0	0	5
077f540fc5aa0c9ca714d53ed4b54e93	47126.2	1	0	45.6482	0	0	0	0	0	5.89733	5.89733	0	0	0	0	0	0	0	0	0	0	0	0	0	0	0	0	4
0781869e87c329ba0711f67555f74e79	2499.09	1	1	19.6879	0	0	0	2	2	9.54689	9.54689	0	0	0	0	0	0	0	0	0	0	0	0	0	0	0	0	6
078271b242ca7117f071e72cb4833622	15356.2	0	0	54.883	1	0	0	0	0	7.66051	7.66051	0	1	0	0	0	0	0	0	0	0	0	0	1	0	0	0	22
07840ff419a3032c04b0aed220fe06f7	16450	0	0	45.7467	0	0	0	0	0	8.01916	8.01916	1	1	0	0	0	0	0	0	0	0	0	0	1	0	0	0	27
078492f1dce2e5164b5ff12820329914	13794.9	1	0	52.0767	0	0	0	0	0	5.69747	5.69747	1	0	0	0	0	0	0	0	0	0	0	0	0	0	0	0	14
07856166d27c1b864566b972c67ff4c4	0	1	1	84.6352	1	1	0	1	2	1.62355	5.66188	0	0	0	0	0	0	0	0	0	0	0	0	0	0	0	0	19
0785c58b260857df03b0ac98e3902698	21392.3	0	0	49.848	0	0	0	0	0	6.89391	6.89391	1	0	0	0	0	0	0	0	0	0	0	0	0	0	0	0	9
0787107d7e63d4b8d4f9edd584720554	0	0	0	60.2355	0	0	0	0	0	1.89185	1.89185	3	1	1	0	0	0	0	0	0	0	0	1	1	1	0	0	36
078b09b5d52670cb924059cd90a26df7	18921.4	0	0	47.2909	0	0	0	0	0	2.81451	2.81451	2	0	0	0	0	0	0	0	0	0	0	0	0	0	0	0	61
078b5f2250e96d5470613a6552a80c2d	15940.4	0	0	25.4702	0	0	0	0	0	7.64408	7.64408	0	0	0	0	0	0	0	0	0	0	0	0	0	0	0	0	12
078ca1d1e97a954d464f44e3904df432	16595.9	1	0	52.9911	0	0	0	0	0	9.05407	9.05407	2	0	0	0	0	0	0	0	0	0	0	0	0	0	1	0	2
078cd9203919774dca86c241dc9f3a38	11512.3	1	0	46.2724	1	0	0	0	0	0.635181	0.635181	1	0	0	0	0	0	0	0	0	0	0	0	0	0	0	0	19
078d4f92537fb6ab48b2574cfe8846f7	20376.9	0	0	38.5845	0	0	0	0	0	1.76044	1.76044	2	0	0	0	0	0	0	0	0	0	1	0	0	0	0	0	2
078fd3561990a8da28e1003b11f9c478	7169.64	1	0	49.577	1	0	0	0	0	8.47639	8.47639	0	0	0	0	0	0	0	0	0	0	0	0	0	0	0	0	15
07924c162e717bca2f48693f2c7f3fb1	20844.5	1	0	27.1622	0	0	0	0	0	8.51198	8.51198	0	0	0	0	0	0	0	0	0	0	0	0	0	0	0	0	19
0794f251376b7dfc6720237044a63399	14478.5	0	0	28.9692	0	0	0	0	0	5.82615	5.82615	0	0	0	0	0	0	0	0	0	0	0	0	0	0	0	0	9
0796281532995b97ba8e6570959018b7	56306.7	1	0	53.013	0	1	0	1	0	2.49418	6.45038	4	0	0	0	0	0	0	0	0	0	0	0	0	0	0	0	22
07981d21f141f77060aa3b0814be3277	6119.15	1	0	19.1869	0	0	0	0	0	4.85969	4.85969	0	0	0	0	0	0	0	0	0	0	0	0	0	1	0	0	7
0799804a5385a37132f4088147783398	15840	0	1	33.3799	0	0	0	2	2	1.6345	1.6345	0	0	0	0	0	0	0	0	0	0	0	0	0	0	0	0	12
079b1a847c1a1d2ba17f8366da3b9e8b	33938	1	0	35.6468	0	1	0	1	0	1.20739	6.36003	3	0	1	1	0	0	0	0	0	0	0	0	0	0	0	0	27
079b9a38610dbe89386df6f816efa6f4	15270.7	1	0	37.8919	1	0	0	0	0	0.364134	0.364134	2	0	0	0	0	0	0	0	0	1	0	0	0	0	0	0	6
079fe09c32857ba976ee50538bdb4147	4837.94	0	1	60.2327	0	1	0	1	2	0.889802	7.77002	5	1	0	0	1	0	0	1	0	0	1	0	1	0	0	0	31
07a30c1bfa32851bd5f6f8236b6868bd	10614.9	1	0	18.0999	0	0	0	0	0	13.1307	13.1307	0	0	0	0	0	0	0	0	0	0	0	0	0	0	0	0	6
07a37218c3e36ffb3185dcca311e8cc1	13508.6	0	0	44.2464	0	0	0	0	0	8.44627	8.44627	0	0	0	0	0	0	0	0	0	0	0	0	0	0	0	0	6
07a41acf997d927ad2de26f9a5dd4235	17105	0	1	34.4148	0	0	0	2	2	0.824093	0.824093	1	0	0	0	0	0	0	0	0	0	1	0	0	0	0	0	8
07a41d19130ebd999bf59abba99d1055	20376.9	1	0	76.7036	1	0	0	0	0	0.287474	0.287474	4	1	0	1	0	0	1	0	0	0	0	0	1	0	0	0	11
07a45beda0ddf811d746ae91d2a5e773	20376.9	0	0	44.6242	0	0	0	0	0	11.6687	11.6687	2	0	0	0	0	0	0	0	0	0	0	0	0	0	0	0	33
07a488aa30d1befd6f38e24da9c9edf3	387.308	1	0	45.6126	1	0	0	0	0	10.5708	10.5708	0	0	0	0	0	0	0	0	0	0	0	0	0	0	0	0	6
07a5ca9eadead3ac6990329af5b09e69	18428.6	1	0	30.9541	0	0	0	0	0	11.8029	11.8029	0	0	0	0	0	0	0	0	0	0	0	0	0	0	0	0	3
07a7b41293d48213d43b53237c9bd649	961.706	0	0	31.9808	0	0	0	0	0	1.01848	1.01848	1	0	0	0	0	0	0	0	0	0	0	0	0	0	0	0	20
07a85a5552eed7d99b6d87122328d704	20169.2	0	1	55.614	0	0	0	2	2	2.17933	2.17933	2	0	0	0	1	0	0	0	0	0	1	0	0	1	1	0	44
07a9ad1274bcbe89e8834930b6abeabb	17528.6	1	0	21.128	0	0	0	0	0	9.80151	9.80151	1	0	0	0	0	0	0	0	0	0	0	0	0	0	0	0	5
07aa82194a2d7934446f06e18851ef5a	3021.43	0	0	68.8706	1	0	0	0	0	12.8925	12.8925	2	0	0	0	0	0	0	0	0	0	0	0	0	0	0	0	55
07ac957fa08dec8c072e7e70829dcf67	26090.7	0	0	29.6646	0	0	0	0	0	2.64203	2.64203	0	0	0	0	0	0	0	0	0	0	0	0	0	0	0	0	14
07ad0497352895ae9fe171b2a3eac6db	67.1333	0	1	21.0103	0	0	0	2	2	1.01848	1.01848	0	0	0	0	0	0	0	0	0	0	0	0	0	0	0	0	6
07ad2e1a6c407ffa0b7b7d5e09e034bb	15840	0	1	32.6324	0	0	0	2	2	0.194387	0.194387	0	0	0	0	0	0	0	0	0	0	0	0	0	0	0	0	2
07aded37fafa06ec3f5715919981b5c7	26643.5	0	0	31.0773	0	0	0	0	0	9.02943	9.02943	0	0	0	0	0	0	0	0	0	0	0	0	0	0	0	0	12
07aed3f3868f8724e88dfc5dcaae103f	11335.7	0	0	19.7892	0	0	0	0	0	8.66804	8.66804	0	0	0	0	0	0	0	0	0	0	0	0	0	0	0	0	22
07b15bce0aebd36c2a97a6d4fe2c8208	0	0	1	80.6051	0	0	0	2	2	10.2752	10.2752	0	0	0	0	0	0	0	0	0	0	0	0	1	0	0	0	3
07b1e944a79799c23495e53b3fdc7943	20169.2	0	1	83.896	0	1	0	1	2	0.845996	6.12731	1	0	0	0	0	0	0	0	0	0	0	0	1	0	0	0	50
07b33d895d35f67c4a2dc88e85beb414	19748.9	0	0	29.8289	0	0	0	0	0	7.36482	7.36482	1	0	0	0	0	0	0	0	0	0	0	0	0	0	0	0	20
07b50440020459c278a8b235e2d97126	9201.08	1	1	37.3251	0	0	0	2	2	7.5729	7.5729	0	0	0	0	0	0	0	0	0	0	0	0	0	0	0	0	0
07b60250f047fcb0f05259bb2d8c574e	5286.71	1	0	54.1766	0	0	0	0	0	2.06982	2.06982	2	0	1	1	0	0	0	0	0	0	0	1	0	0	0	1	17
07b903c0624f1d5b09567375e2bbf8a0	34747.1	1	0	23.6304	1	0	0	0	0	12.1095	12.1095	0	0	0	0	0	0	0	0	0	0	0	0	0	0	0	0	8
07b91ad4b5b785f6ddd848b2ab8334cc	955.667	1	1	81.3826	0	1	0	1	2	2.47775	3.90965	2	1	1	1	0	0	0	0	0	0	1	1	1	1	0	0	61
07b96a0180a6121c599d6308565e81c1	3485.26	0	0	33.358	0	0	0	0	0	2.48323	2.48323	0	0	0	0	0	0	0	0	0	0	0	0	0	0	0	0	18
07b9dffb1a37cd11a94ee6b2e4b2e5f3	0	0	1	87.9562	0	0	0	2	2	1.41821	1.41821	3	1	0	0	0	1	1	0	0	0	1	0	1	0	0	0	21
07bb084be8830be1dc63a9348763a4cf	31146.2	0	0	49.2704	0	0	0	0	0	13.7604	13.7604	0	0	0	0	0	0	0	0	0	0	0	0	0	0	0	0	18
07bb231f8523b845ac7dbd4b1f0827b5	4792	0	0	20.8925	1	0	0	0	0	2.38193	2.38193	0	0	0	0	0	0	0	0	0	0	0	0	0	0	0	0	28
07bb300fe81e41b573231ec0b891a09d	22800	1	0	45.9603	0	0	0	0	0	6.9295	6.9295	0	0	0	0	0	0	0	0	0	0	0	0	0	0	0	0	5
07bbc04a8b0a3326a3bb2952d54f0650	15300	1	0	58.5681	0	0	0	0	0	0.991102	0.991102	5	1	0	1	0	0	0	1	0	0	1	0	0	0	0	0	14
07bbd047c4b8fa6a4f6feded1f8446ac	3609.12	1	0	58.0041	0	0	0	0	0	6.45038	6.45038	0	1	0	0	1	0	1	0	0	0	0	0	1	0	0	0	31
07bf83bb84e074f8398600572a6c1ee3	24023.1	0	0	35.258	0	0	0	0	0	3.70157	3.70157	0	0	0	0	0	0	0	0	0	0	0	0	0	0	0	0	8
07c12bc63b0d83a8795e237f048b8d28	15560	0	0	37.1964	0	0	0	0	0	0.676249	0.676249	9	1	0	0	0	0	0	0	0	0	1	0	0	0	0	0	36
07c14d5e8ddf5e519206883b6e676e57	0	1	1	78.0753	0	1	0	1	2	0.613279	3.13484	4	1	1	1	1	0	0	1	0	1	0	1	1	0	0	1	16
07c19f844985b83985bbb6be838f875a	0	0	0	82.8036	0	0	0	0	0	7.47159	7.47159	0	1	0	0	0	0	0	0	0	0	0	0	1	0	0	0	18
07c3cae90a016a0ff6ab8e45148bed94	13009.8	1	0	24.4326	0	0	0	0	0	11.5784	11.5784	0	0	0	0	0	0	1	0	0	0	0	0	0	0	1	0	13
07c6166f970bd18973ef1d2281e57e8e	37841.5	1	0	45.9055	0	0	0	0	0	4.7666	4.7666	0	1	0	0	0	0	0	0	0	0	0	0	1	0	0	0	31
07c6435dd10ad560f1dadff25a04ad5c	31341.5	1	0	34.3682	0	0	0	0	0	11.8823	11.8823	0	0	0	0	0	0	0	0	0	0	0	0	0	0	0	0	15
07c6a10daf8cff9b1d83426b22481497	21495	0	1	48.3285	0	0	0	2	2	5.05955	5.05955	0	0	0	0	0	0	0	0	0	0	0	0	0	0	1	0	29
07c6b1acc3c43e79a87e7a5fa6bedca5	19338.5	1	0	51.7509	0	0	0	0	0	4.65435	4.65435	2	0	0	1	0	0	0	0	0	0	0	0	0	0	0	1	15
07c88b246511a90fdccdfa7d2f252aa1	1007	1	1	83.0527	0	0	0	2	2	0.134155	0.134155	11	1	0	0	0	0	0	1	0	0	1	0	1	0	0	0	12
07c89ab2081badd0326e7afe6db650a1	9541.5	1	0	23.0198	0	0	0	0	0	5.33333	5.33333	0	0	0	0	0	0	0	0	0	0	0	0	0	0	0	0	13
07ca5b0fefdad10b853f94f566984f4f	16333.7	1	0	29.6099	0	0	0	0	0	9.02396	9.02396	1	0	0	0	0	0	0	0	0	0	0	0	0	0	0	0	9
07cb528085e640c78ca27efb3b7c642f	12176.4	1	1	56.0712	0	0	0	2	2	13.2841	13.2841	0	0	0	0	0	0	0	0	0	0	0	0	0	0	0	0	14
07cbe3caf4ba40ec99ddc883874ea1a0	1102.69	0	0	39.154	0	0	0	0	0	8.53936	8.53936	2	0	0	0	0	0	0	0	0	0	0	0	0	0	0	0	55
07d10a2310be4054eed9c52bd1a08dea	17197.4	1	0	41.2868	1	0	0	0	0	2.46954	2.46954	0	0	0	0	0	0	0	0	0	0	0	0	0	0	0	0	39
07d499e682f0cb1427d32a0f2b5e91d2	14524.3	0	0	28.9692	1	0	0	0	0	9.96304	9.96304	0	0	0	0	0	0	0	0	0	0	0	0	0	0	0	0	12
07d4bc0c8907f9ed668664757490496e	28386.4	0	1	38.9295	0	0	0	2	2	0.284736	0.284736	1	0	0	0	0	0	0	0	0	0	0	0	0	0	0	0	5
07d64e8676ec0d6c1b7d4c9b9ddb8d18	6342.86	0	0	70.2998	0	0	0	0	0	3.86037	3.86037	4	1	0	0	1	0	0	0	0	0	0	0	1	0	1	0	25
07d698b3a5e012df31b93cc7cac3cb1e	5538.46	0	0	63.5318	0	0	0	0	0	7.35934	7.35934	2	1	1	0	0	0	0	0	0	0	0	1	1	1	0	0	23
07d7b3534b62ad071954064c2a4c3996	20736.3	1	0	45.2539	0	0	0	0	0	0.859685	0.859685	0	1	0	1	0	0	0	0	0	1	0	0	1	1	0	0	33
07d83d9ef27984da7ba93c2288a80a2f	15869.5	0	0	75.5592	0	0	0	0	0	7.7974	7.7974	1	1	0	0	0	0	0	0	0	0	1	0	0	0	0	0	23
07da384c56c86d83d8e62f0b56bc3fdb	19444.6	0	0	56.1506	0	0	0	0	0	4.08761	4.08761	1	0	0	0	0	0	0	0	0	0	1	0	1	0	0	0	33
07dc99cb1a915ef65882b13567e5deb9	17572.7	0	1	56.8871	0	0	0	2	2	4.1588	4.1588	1	0	0	0	0	0	0	0	1	0	0	0	0	0	0	0	3
07dd3eea0736f3d94552c5157bf1d496	32318.1	1	0	32.1807	0	0	0	0	0	6.51335	6.51335	0	0	0	0	0	0	0	0	0	0	0	0	0	0	0	0	38
07dd86ed1e1eaeb50f0ace5e356bcc8d	17638.3	1	0	23.0938	0	0	0	0	0	9.24025	9.24025	1	0	0	0	0	0	0	0	0	0	0	0	0	0	0	0	32
07df5c7b6bbe4acbe6d73f0d00afedb5	1120.09	1	0	57.1225	0	0	0	0	0	3.96715	3.96715	0	0	0	0	0	0	0	0	0	0	0	0	0	0	0	0	11
07e1a54ee23db30aca33471a8c7cbd27	14920	1	1	23.8741	0	0	0	2	2	10.6502	10.6502	0	0	0	0	0	0	0	0	0	0	0	0	0	0	0	0	6
07e1dd1c4aca645db6e543b633994e4d	5353.85	0	0	54.7953	0	0	0	0	0	4.98563	4.98563	0	0	0	0	0	0	0	0	0	0	0	0	0	0	0	0	34
07e3992335b8cf2955d08734c90f19bc	20376.9	0	0	80.0575	0	1	0	1	0	2.51882	11.9836	3	1	0	1	0	1	0	1	1	0	0	0	1	0	0	1	48
07e427b8b90d679ff5759e6e2ef60f3a	16383.3	1	0	35.7864	0	0	0	0	0	2.47502	2.47502	0	0	0	0	0	0	0	0	0	0	0	0	0	0	0	0	5
07e4f06f119ecaebabc99656d8ec56b0	0	0	0	76.0329	0	0	0	0	0	2.66393	2.66393	5	1	1	0	1	0	1	0	0	0	0	1	1	1	0	0	29
07e722100c1186e7ca8e0e9fc2f68520	0	0	0	30.6913	0	0	0	0	0	4.30664	4.30664	0	0	0	0	0	0	0	0	0	0	0	0	0	0	0	0	18
07e90d7b7af57fcaf1fd55dd8a384ca8	0	0	0	28.5667	0	0	0	0	0	1.96851	1.96851	0	0	0	0	0	0	0	0	0	0	0	0	0	0	0	0	28
07ec5a945e01085788cc1720e81c1745	18587.9	0	0	19.8467	0	0	0	0	0	12.961	12.961	0	0	0	0	0	0	0	0	0	0	0	0	0	0	0	0	8
07ee7a212a326e15176510df0d14f6d3	24765.2	0	0	36.8652	1	0	0	0	0	2.39836	2.39836	8	0	0	0	0	0	0	0	0	0	0	0	0	0	0	0	32
07eee8b616cd4ecad9a6655019c9433c	0	1	0	18.9322	0	0	0	0	0	0.229979	0.229979	0	0	0	0	0	0	0	0	0	0	0	0	0	0	0	0	2
07f13e543be5112c9fb8c4533686b0d5	20059.1	0	0	51.0801	0	0	0	0	0	0.125941	0.125941	0	1	0	0	1	0	0	0	0	0	0	0	0	0	0	0	3
07f162120d8fc5258d7e82baff606d1e	27988.2	0	0	36.115	1	0	0	0	0	8.86516	8.86516	0	0	0	0	0	0	0	0	0	0	0	0	0	0	0	0	2
07f3b435dbadcfe7f168e575e879760a	705.867	0	0	30.308	0	0	0	0	0	13.0404	13.0404	0	0	0	0	0	0	0	0	0	0	0	0	0	0	0	0	27
07f3c61001ea9df8ca602d8270f2abf1	11397.5	0	1	18.8392	0	0	0	2	2	11.9535	11.9535	0	0	0	0	0	0	0	0	0	0	0	0	0	0	0	0	5
07f61d5d35e14de116de85493a10ad36	17186.3	1	0	28.5804	0	0	0	0	0	2.59548	2.59548	1	0	0	0	0	0	0	0	0	0	0	0	0	0	0	0	4
07f97c5aa2e5efc4e68ebbff19264394	21553.8	0	0	51.436	0	0	0	0	0	7.45517	7.45517	0	0	0	0	0	0	0	0	0	0	0	0	0	0	0	0	14
07f9bf3332febf4a8e7f8cfe5dac8e74	6110.62	0	0	42.601	1	0	0	0	0	4.36961	4.36961	1	1	1	1	0	0	0	0	0	1	0	1	1	0	0	0	30
07fa516f50f80e3fc649e3139159f642	46172.2	1	0	37.013	0	0	0	0	0	3.72895	3.72895	1	0	0	0	0	0	0	0	0	0	0	0	0	0	0	0	8
07fb52cc9c06d878191ff6139b6ffff0	20236.4	1	1	36.8816	0	0	0	2	2	6.9295	6.9295	0	0	0	0	0	0	0	0	0	0	0	0	0	0	0	0	6
07fb823c82adbda8db51aa8c2eb496e7	3957.14	1	0	24.5832	0	0	0	0	0	2.43395	2.43395	0	0	0	0	0	0	0	0	0	0	0	0	0	0	0	0	4
07fbc67351f1e9dff30132d83764be04	20400	1	0	32.8679	1	0	0	0	0	13.1499	13.1499	0	0	0	0	0	0	0	0	0	0	0	0	0	0	0	0	16
07fcef35a52048a5f3f0ff80ff55e5b3	12298.3	0	0	36.5448	1	0	0	0	0	10.7625	10.7625	0	0	0	0	0	0	0	0	0	0	0	0	0	0	0	0	20
07fd5bbaa55b630791e7f7ecd9038ddd	20376.9	0	0	72.668	1	0	0	0	0	6.51061	6.51061	3	1	0	0	0	0	1	1	0	0	1	0	1	1	0	0	14
07fd6dac46b09d7a63b564a5be0f2b5e	42876.9	1	0	61.7495	0	0	0	0	0	5.15264	5.15264	10	0	0	1	1	0	1	0	0	0	0	0	1	0	0	1	37
07fe5f63589b0f2319ac3cf363331f1b	0	1	1	68.9254	0	0	0	2	2	1.1499	1.1499	4	1	0	0	0	0	0	0	0	0	0	0	0	0	0	0	22
07fe84ad3ab49898e5a8ccb7b759bcf1	6000	0	0	71.4552	0	0	0	0	0	7.37851	7.37851	2	1	0	0	1	1	1	0	0	0	0	0	1	0	0	0	19
08025944c5e8eb8c8ee5f5e53abcc68f	34400	1	0	30.4668	0	0	0	0	0	11.9918	11.9918	0	0	0	0	0	0	0	0	0	0	0	0	0	0	0	0	9
08079eea57d91ffe06e486f9bb1f5ec5	17742.4	1	0	48.1533	0	0	0	0	0	7.18686	7.18686	0	0	0	0	0	0	0	0	0	0	0	0	0	0	0	0	15
0807b94498707bae179406cfde83f326	8318.27	0	1	33.3005	0	0	0	2	2	9.32512	9.32512	0	0	0	0	0	0	0	0	0	0	0	0	0	0	0	0	23
080a9bc462569c59d8be7a5ddc7c04cc	7181.54	0	0	19.8905	0	0	0	0	0	5.73854	5.73854	0	0	0	0	0	0	0	0	0	0	0	0	0	0	0	0	8
080b96615c668f3f5d5f201f1a78be8b	10154.7	1	0	52.9555	0	0	0	0	0	4.67351	4.67351	0	0	0	1	0	0	0	0	0	0	0	0	0	0	0	0	25
080c1e4cce4a66d805f894a6a9d4c0ec	13449.8	0	0	24.1396	0	0	0	0	0	2.09446	2.09446	0	0	0	0	0	0	0	0	0	0	0	0	0	0	0	0	22
080d9829ae43ee4e310c502d50bef09f	2682.5	1	0	21.5962	1	0	0	0	0	6.74059	6.74059	0	0	0	0	0	0	0	0	0	0	0	0	0	0	0	0	14
080e2d208dd5309ced190884ee1e7267	9121.38	1	0	65.1718	0	0	0	0	0	12.4572	12.4572	1	0	0	0	0	0	0	0	0	0	0	0	0	0	0	0	27
080efa7dde9a18d7c1627e1d976ccf27	24930.6	0	0	54.8145	0	0	0	0	0	2.27242	2.27242	1	0	0	0	0	0	0	0	0	0	1	0	0	0	0	0	11
0810b39d1c23dab8db925a405e69dfcc	3365.93	0	0	31.4962	0	0	0	0	0	0.221766	0.221766	0	0	0	0	0	0	0	0	0	0	0	0	0	0	0	0	4
081140ed700c7adbeeb02ac8041ad42d	553.385	0	0	23.1047	0	0	0	0	0	0.799452	0.799452	2	0	0	0	0	0	0	0	0	0	1	0	0	0	0	0	10
08137aeb925647656a5e8dfafdb799ee	599.5	1	0	18.59	0	0	0	0	0	13.1554	13.1554	0	0	0	0	0	0	0	0	0	0	0	0	0	0	0	0	3
0814689c207fb9fc518faa5b285b3c9d	13083.2	1	0	23.5756	0	0	0	0	0	6.74333	6.74333	0	0	0	0	0	0	0	0	0	0	0	0	0	0	0	0	2
0814d9b251b7f852e01be99d678e00ba	26192.3	1	0	50.9815	1	0	0	0	0	7.82204	7.82204	0	0	0	0	0	0	0	0	0	0	0	0	0	0	0	0	17
0814f2e314299ceeb1993ee5fee806a7	59066.7	1	0	38.9405	0	0	0	0	0	2.93224	2.93224	1	0	0	0	0	0	0	0	0	0	0	0	0	0	0	0	17
081666f64cba39cf16de85493a10ad36	37184.6	1	0	48.7529	0	0	0	0	0	2.70773	2.70773	0	0	0	0	0	0	0	0	0	0	0	0	0	0	0	0	25
081908e61e78994e0e66e6c6d0ffc838	9853.85	0	0	61.4511	1	0	0	0	0	4.82957	4.82957	4	1	0	1	1	0	0	0	0	0	1	0	0	0	0	0	20
081b2d1888f499a579348be4e96620f0	15950	0	0	33.87	0	0	0	0	0	9.89185	9.89185	0	0	0	0	0	0	0	0	0	0	0	0	0	0	0	0	6
081b7827b27d46f93b6513d9c9577868	2560	0	0	66.3929	1	0	0	0	0	2.5024	2.5024	0	1	0	0	0	0	0	0	0	0	0	0	1	0	0	0	15
081cd6cb58c5b04ee1d730e12a71e54c	20169.2	1	1	60.334	0	0	0	2	2	6.10541	6.10541	2	0	0	0	0	0	0	0	0	0	1	0	1	0	0	0	10
081d17f95d5de67bfb3245cffd215ce1	1102.69	1	0	81.9411	0	1	1	1	1	1.74127	10.9158	0	1	0	0	0	0	0	0	0	0	0	0	0	0	0	0	13
081d498cac0e80d836d481a966fc72ec	4683.33	0	0	22.4805	0	0	0	0	0	8.0219	8.0219	0	0	0	0	0	0	0	0	0	0	0	0	0	0	0	0	21
081f968bb1cac11f74eaf820990f3ebf	12956.6	0	0	32.4928	0	0	0	0	0	3.82752	3.82752	1	0	0	0	0	0	0	0	0	0	0	0	0	0	0	0	2
081ff2811ac131f34937a7873f61d878	16500	1	1	26.7543	0	0	0	2	2	2.23409	2.23409	0	0	0	0	0	0	0	0	0	0	0	0	0	0	0	0	3
082508446a91d1b22e5a3b5f585aad08	178.095	0	1	45.4812	0	0	0	2	2	0.52293	0.52293	9	0	0	0	0	0	0	0	0	0	0	0	0	1	0	0	20
08252f8f8f6cbaa406e486f9bb1f5ec5	30064.4	1	1	35.2717	0	0	0	2	2	11.373	11.373	0	0	0	0	0	0	0	0	0	0	0	0	0	0	0	0	7
0826117dd339ed454a1130f0e49336c0	4952.71	0	1	19.4497	1	0	0	2	2	11.9562	11.9562	0	0	0	0	0	0	0	0	0	0	0	0	0	0	0	0	9
0827f93955ab4c8b443be8d6ecc39e9d	22500	0	0	28.616	0	0	0	0	0	6.92676	6.92676	0	0	0	0	0	0	0	0	0	0	0	0	0	0	0	0	7
08283f09dcbfa07a57da013d7575c65a	13456	1	0	69.6153	1	0	0	0	0	13.3333	13.3333	1	1	1	0	1	0	0	0	0	0	0	1	0	0	0	0	37
082a635f2e7cb31ef4717abdba8546d4	18513.6	1	0	25.2704	1	0	0	0	0	13.3361	13.3361	0	0	0	0	0	0	0	0	0	0	0	0	0	0	0	0	3
082b7f7f0d3ffb2d0092c26882a908c6	31107.7	0	0	25.5086	0	0	0	0	0	5.86448	5.86448	1	0	0	0	0	0	0	0	0	0	0	0	0	0	0	0	52
082c35c1708a981e3fe5aca4d29576dd	20376.9	1	0	52.115	0	0	0	0	0	11.8713	11.8713	0	0	0	0	0	0	0	0	0	0	0	0	0	0	0	0	5
082c45369fbf029d6141a5b4ab335c7a	16656.7	1	0	26.0479	0	0	0	0	0	8.96099	8.96099	0	0	0	0	0	0	0	0	0	0	0	0	0	0	0	0	25
082ce0dc598e8bae84b3288d651057c4	21500	1	0	39.7043	0	0	0	0	0	10.4641	10.4641	0	0	0	0	0	0	0	0	0	0	0	0	0	0	0	0	9
082ee38e097b6e66f8e0568229216f95	36884.6	0	0	68.6653	0	0	0	0	0	2.36277	2.36277	2	1	0	1	0	0	1	0	0	0	0	0	0	0	0	0	40
082f74bd0acb661eb4a7690bc5d1b948	47823.1	1	0	43.8932	1	0	0	0	0	13.6181	13.6181	0	0	0	0	0	0	0	0	0	0	0	0	0	0	0	0	13
0830a095cf381f0327675bf993b17e34	1656.12	0	1	24.5832	0	0	0	2	2	5.65366	5.65366	0	0	0	0	0	0	0	0	0	0	0	0	0	0	0	0	3
08315e9fce9dfd409448b89ff41fcf05	23123.1	1	0	43.8248	1	0	0	0	0	12.5092	12.5092	0	0	0	0	0	0	0	0	0	0	0	0	0	0	0	0	10
0832a61c82bb50132a26a48c355b076c	17400	1	1	23.6222	0	0	0	2	2	0.944559	0.944559	0	0	0	0	0	0	0	0	0	0	0	0	0	0	0	0	7
08346513b850601cb8c012709713ee1f	8408.37	1	0	21.9001	0	0	0	0	0	10.6667	10.6667	0	0	0	0	0	0	0	0	0	0	0	0	0	0	0	0	12
08355e09f427af20dbf702e10e2e33ab	5402.17	1	0	18.36	0	0	0	0	0	7.66051	7.66051	0	0	0	0	0	0	0	0	0	0	0	0	0	0	0	0	14
0835c207755f245608c01d60d32f9373	20376.9	1	0	35.5044	0	0	0	0	0	7.49624	7.49624	1	0	0	0	0	0	0	0	0	0	0	0	0	0	0	0	10
083678744cbb269eea48ede2271e9718	7817.65	0	0	55.3703	1	0	0	0	0	1.67283	1.67283	1	0	1	0	0	0	0	0	0	0	0	1	0	0	0	0	43
0836c409834aa509c075a2702d0a3042	13472.2	1	0	25.2923	0	0	0	0	0	4.33402	4.33402	0	0	0	0	0	0	0	0	0	0	0	0	0	0	0	0	4
083ac86e999e6303c324ffb5dbc42e99	21794.1	1	0	30.423	0	0	0	0	0	7.54552	7.54552	1	0	0	0	0	0	0	0	0	0	0	0	0	0	0	0	15
083c60c32d2f35a93add3e8fd0a804b1	16271.9	1	0	31.7125	0	0	0	0	0	0.416153	0.416153	0	0	0	0	0	0	0	0	0	0	0	0	0	0	0	0	3
083c69f01f76d3148f65b1f01c2f63bd	12535.7	0	0	68.8816	0	0	0	0	0	2.31075	2.31075	2	1	0	1	0	0	0	0	0	0	1	0	0	0	1	0	46
083e28130482a5a1b53bc2174670ca1b	0	0	0	24.9692	1	0	0	0	0	3.99726	3.99726	0	0	0	0	0	0	0	0	0	0	0	0	0	0	0	0	7
083f74852cda4e47e36bcbbeaf61647f	34192.5	0	0	30.9432	1	0	0	0	0	4.90349	4.90349	0	0	0	0	0	0	0	0	0	0	0	0	0	0	0	0	21
083fe34d33da6c5a9c2ce91766c50609	9029.24	0	1	38.2259	0	0	0	2	2	13.3607	13.3607	2	0	0	0	0	0	0	0	0	0	0	0	0	0	0	0	29
083fff60fc2b564b92ec8380a7f5d812	9973	0	0	19.8795	0	0	0	0	0	7.99452	7.99452	0	0	0	0	0	0	0	0	0	0	0	0	0	0	0	0	3
0840437f689e7cb37f591e98fd524836	3635.67	1	1	63.0445	0	0	0	2	2	0.654346	0.654346	2	0	0	0	0	0	0	0	0	0	0	0	0	0	0	0	45
0842f2dfd35acab83b58bc6f1f70fd92	10145	0	0	26.3381	1	0	0	0	0	6.69678	6.69678	0	0	0	0	0	0	0	0	0	0	0	0	0	0	0	0	4
0845924a2e4ae769b4cf4f98161421d2	20007.7	0	0	46.3655	0	0	0	0	0	7.10198	7.10198	0	0	0	0	0	0	0	0	0	0	0	0	0	0	0	0	15
0845abbc69b3d159a5e7eb7ef03f9e59	20376.9	0	0	68.4353	0	0	0	0	0	11.3484	11.3484	2	0	0	0	0	0	0	1	0	0	0	0	0	0	0	0	46
0845bd3922fb191d2071ad03a6539bba	0	0	0	38.0561	1	0	0	0	0	9.15537	9.15537	0	0	0	0	0	0	0	0	0	0	0	0	0	0	0	0	4
0848cbb88e67a5b99c3bbcc906713719	11030.3	0	0	48.6023	0	0	0	0	0	13.7413	13.7413	0	0	0	0	0	0	0	0	0	0	0	0	0	0	0	0	20
084952d568276ff1eb717bb9e87597a7	0	0	0	22.1574	1	0	0	0	0	1.46749	1.46749	0	0	0	0	0	0	1	0	0	0	0	0	0	0	0	0	14
084d759c202223e5ed76f455e4ee089a	2443.73	0	0	52.1615	0	0	0	0	0	11.039	11.039	0	0	0	0	0	0	0	0	0	0	0	0	0	0	0	0	6
084ddf8f403e8085b9a4a67bd7d75cba	57660	1	0	45.4784	1	0	0	0	0	1.8152	1.8152	0	0	0	0	0	0	0	0	0	0	0	0	0	0	0	0	42
084f479688b917dea9be33e7749a5513	1846.15	0	0	21.8371	1	0	0	0	0	4.7091	4.7091	0	0	0	0	0	0	0	0	0	0	0	0	0	0	0	0	27
084fa85b99eb6fa3af990ef2f2f0b96c	6674.12	1	0	43.7317	0	0	0	0	0	6.61191	6.61191	1	0	0	0	0	0	0	0	0	0	1	0	0	0	0	0	13
0852d4281f6bec116778189aa7a1ceba	20376.9	1	0	34.6968	1	0	0	0	0	2.68583	2.68583	0	0	0	0	0	0	0	0	0	0	0	0	0	0	0	0	3
085508b1713ba1a63ad76b683e32b5b7	0	1	0	88.668	0	0	0	0	0	1.45654	1.45654	2	0	0	0	0	0	0	0	0	0	1	0	0	0	0	0	8
0855822ed59e35e7670124b180cc16a7	19500	0	0	49.8125	0	0	0	0	0	4.30664	4.30664	1	0	0	0	0	0	0	0	0	0	1	0	0	0	0	0	22
085621daadb1dbb4576853fcf419cb26	34325.9	1	0	34.3929	0	0	0	0	0	3.4935	3.4935	2	0	0	0	0	0	0	0	0	0	0	0	1	0	0	0	19
0856f8dc94da61688fca6ceae4b4252f	18324.3	1	0	29.8864	0	0	0	0	0	7.94524	7.94524	0	0	0	0	0	0	0	0	0	0	0	0	0	0	0	0	5
08579341c0ad83aecc0774f253170f2b	15052	0	0	31.091	0	0	0	0	0	5.0924	5.0924	0	0	0	0	0	0	0	0	0	0	0	0	0	0	0	0	7
0858777d8e4819516bc35ccf7d3f63ec	37310.5	1	0	50.6475	0	0	0	0	0	3.86858	3.86858	0	0	0	0	0	0	0	0	0	0	0	0	0	0	0	0	19
085957582e1a93f13447a7c5030a5971	4720.06	1	0	40.7775	0	0	0	0	0	6.65845	6.65845	0	0	0	0	0	0	0	0	0	0	0	0	0	0	0	0	20
08596f15e6113d60f8608d9234cec329	2320	0	0	37.9849	1	0	0	0	0	12.0493	12.0493	0	0	0	0	0	0	0	0	0	0	0	0	0	0	0	0	32
085a0978c417f2eb0acc8dfde6639abe	26023.1	0	0	49.1444	1	0	0	0	0	5.65366	5.65366	2	1	0	0	1	0	1	0	0	0	0	0	1	0	0	0	22
085a710b868680431efe5063f6562f45	60569.2	1	0	47.5291	0	0	0	0	0	5.89459	5.89459	0	1	0	1	0	0	0	0	0	0	0	0	1	0	0	0	18
085be03db6b6e78586bc646cb3afe622	21046.2	0	0	25.5469	0	0	0	0	0	6.48323	6.48323	0	0	0	0	0	0	0	0	0	0	0	0	0	0	0	0	16
085d12a5ea8f95a1aa4b8f51a63fe66e	14812.1	0	0	51.9836	0	0	0	0	0	13.0486	13.0486	0	0	0	0	0	0	0	0	0	0	0	0	0	0	0	0	35
086073710948d1a43527de1545e2f196	29268.6	1	0	24.5366	0	0	0	0	0	12.7173	12.7173	0	0	0	0	0	0	0	0	0	0	0	0	0	0	0	0	1
0860c6e8e5e0ede67edd8ee6982fb486	8813.22	0	0	35.5346	0	0	0	0	0	1.32238	1.32238	0	0	0	0	0	0	1	0	0	0	0	0	0	0	0	0	2
08612f07330b9eb83c4bf0da943491ec	41253.4	0	0	37.5551	0	0	0	0	0	3.74812	3.74812	0	0	0	0	0	0	0	0	0	0	0	0	0	0	0	0	9
0861799e60abf6ed2d90e76e1b916e6b	27290.5	1	0	28.9692	1	0	0	0	0	11.5565	11.5565	0	0	0	0	0	0	0	0	0	0	0	0	0	0	0	0	6
0863a17fe3b16c5db65b3e0a5feb3cef	15913.3	0	0	18.2971	1	0	0	0	0	11.7864	11.7864	0	0	0	0	0	0	0	0	0	0	0	0	0	0	0	0	8
0863b5dac7b97da44ee74128b8e6420c	1102.69	1	0	82.2533	0	0	0	0	0	6.03149	6.03149	5	1	1	1	1	0	0	0	0	0	1	1	1	1	1	0	62
08660138b17d36ca6fcf7bd76130ab42	8242.04	0	0	30.705	0	0	0	0	0	0.402464	0.402464	1	0	0	0	0	0	0	0	0	0	0	0	0	0	0	0	5
08660416515d668e1a4e3411478743f1	19650	0	0	56.783	0	0	0	0	0	2.91581	2.91581	1	0	0	1	0	0	0	0	0	0	0	0	0	0	0	0	22
0866c011e33fc0e09190b8509466e914	29123.1	0	1	51.937	0	0	0	2	2	0.52293	0.52293	10	0	0	0	0	0	0	0	0	0	0	0	0	0	0	0	35
0866ede13764cf868938d74a2743e823	28552.9	0	0	38.9897	0	0	0	0	0	3.3347	3.3347	0	0	0	0	0	0	0	0	0	0	0	0	1	0	0	0	7
086a0c049f3f00e32c95ee7ba384463a	8552.04	1	0	51.1951	0	0	0	0	0	2.93224	2.93224	0	0	0	0	0	0	0	0	0	0	0	0	0	0	0	0	11
086ebe65848bfbf7d54fa200647c3234	12213.1	1	0	36.9199	0	0	0	0	0	12.5065	12.5065	1	0	0	0	0	0	0	0	0	0	1	0	0	0	0	0	13
0870e38b09ca6892cbd202439f5be64d	8141.59	0	0	25.9685	0	0	0	0	0	4.85969	4.85969	0	0	0	0	0	0	0	0	0	0	0	0	0	0	0	0	12
0870f7ebe6d3a86357935b2b03516736	20376.9	1	0	48.9719	0	0	0	0	0	4.07666	4.07666	0	0	0	0	0	0	0	0	0	0	0	0	0	0	0	0	3
0871e95bb0ca03892dcc53ea8ee3ed19	20376.9	0	0	67.1869	0	0	0	0	0	13.2731	13.2731	0	0	0	0	0	0	0	0	0	0	0	0	0	0	0	0	16
0874f21323adf2f44ba38af60d13b806	13888.9	1	0	62.8282	1	1	0	1	0	7.93429	11.5373	3	0	1	0	0	0	0	0	0	0	0	1	1	0	0	0	48
0875579902c1555c287e9961eb04829e	10943.4	1	0	66.3463	0	0	0	0	0	8.36413	8.36413	2	0	0	0	0	0	0	0	1	0	1	0	0	0	0	0	8
0875825170d1cae9f071e72cb4833622	2884.76	1	0	51.6222	1	0	0	0	0	9.859	9.859	0	0	0	0	0	0	0	0	0	0	0	0	0	0	0	0	11
0877a4f494fcf29e4923a67c8ce67383	21000	0	0	39.6413	1	0	0	0	0	12.1752	12.1752	0	0	0	0	0	0	0	0	0	0	0	0	0	0	0	0	6
08781cd76d2339990de607d27d0af816	69431.6	1	0	40.7474	0	0	0	0	0	6.24778	6.24778	3	0	0	0	0	0	0	0	0	0	0	0	0	0	0	0	11
087b0d97611de0cad4c6237a61d855a1	3901.62	1	1	43.9726	0	0	0	2	2	9.32238	9.32238	2	0	0	0	0	0	0	0	0	0	0	0	0	0	0	0	5
087b87b2f0c2bd7a2e5a3b5f585aad08	25653.8	1	0	48.6051	0	0	0	0	0	2.31622	2.31622	0	1	0	0	0	0	0	0	0	0	0	0	0	0	0	0	9
087bbf8019be073ea47cb2cd4447aad3	17955.2	1	0	34.6804	0	0	0	0	0	5.54415	5.54415	2	0	0	0	0	0	0	0	0	0	0	0	0	0	0	0	16
087dc613d49f84297da0d35e63a7bcb5	0	0	1	81.1773	0	0	0	2	2	7.88501	7.88501	1	1	0	1	0	0	0	0	0	0	1	0	1	0	0	1	51
087e0449e51b315ed26a5420c0aa2ab0	20376.9	0	0	73.8672	0	0	0	0	0	3.57837	3.57837	4	1	1	1	1	1	0	0	0	0	1	1	1	1	1	1	16
08806fced43feda2c50630be98fbd718	31205.6	1	1	34.1355	0	0	0	2	2	0.665298	0.665298	0	0	0	0	0	0	0	0	0	0	0	0	0	0	0	0	3
0880d3b265d45f8e4246f0c025e57a4b	89.2143	0	0	19.1376	0	0	0	0	0	2.58179	2.58179	0	0	0	0	0	0	0	0	0	0	0	0	0	0	0	0	10
0885e24c96ad903d455dbd2ab2b0d1c5	21810.7	0	0	30.8802	1	0	0	0	0	6.70773	6.70773	1	0	0	0	0	0	0	0	0	0	1	0	1	0	0	0	31
088952dcdc738f1e28d5e2c5c52fb600	11375	1	0	64.0301	0	0	0	0	0	5.06229	5.06229	2	1	1	0	0	0	0	0	0	0	1	1	1	0	0	0	27
08897ec021cd6f152c9c874e4161045f	0	0	0	52.8323	0	0	0	0	0	11.7016	11.7016	0	0	0	0	0	0	0	0	0	0	0	0	0	1	0	0	20
088a38debfaa8750561bf8b5f35e1ccb	11728	0	0	28.5558	0	0	0	0	0	6.40383	6.40383	1	0	0	0	0	0	0	0	0	0	0	0	0	0	0	0	25
088d0e3f29a5ea3c7504567294aa4ac5	4004	0	0	23.7235	1	0	0	0	0	4.29843	4.29843	0	0	0	0	0	0	0	0	0	0	0	0	0	0	0	0	11
088d9154201e3fd55bd1873d1707e745	22607.7	1	0	25.0349	0	0	0	0	0	4.91992	4.91992	0	0	0	0	0	0	0	0	0	0	0	0	0	0	0	0	3
088feb5ad0bfce5714e63163ded56563	56392.2	0	0	41.2813	1	0	0	0	0	13.0842	13.0842	0	0	0	0	0	0	0	0	0	0	0	0	0	0	0	0	23
089119d684b0c76fb66142712bd389f5	0	0	1	80.6023	0	0	0	2	2	2.48323	2.48323	4	1	0	0	0	0	0	1	0	0	0	0	1	0	0	0	15
0891b393e5afb04eac53e7216e334c64	14706.7	1	0	33.5743	0	0	0	0	0	9.00205	9.00205	0	0	0	0	0	0	0	0	0	0	0	0	0	0	0	0	3
08920af88e1b9db36e7bb5595a6c299f	3694.86	0	1	75.7125	0	0	0	2	2	7.30732	7.30732	1	0	0	0	0	0	0	0	0	0	0	0	0	0	0	0	38
089304c99beeb8830325268fde2b2df7	7773.8	1	0	65.5852	1	0	0	0	0	6.45585	6.45585	3	1	0	1	1	0	1	0	0	0	1	0	1	0	0	1	19
0895d5ccfc9b224747ec9637771eebd3	24046.2	0	0	50.6092	0	0	0	0	0	7.90144	7.90144	0	0	0	0	0	0	0	0	0	0	0	0	0	0	0	0	28
08961d3c1ccaf3eb6f100adafe2a3a55	288.231	1	0	20.3806	1	0	0	0	0	1.4757	1.4757	1	0	0	0	0	0	0	0	0	0	1	0	0	0	0	0	3
0898cf4dc871f22820eeb36fd46fd4d0	3600	1	0	62.8884	0	0	0	0	0	5.50582	5.50582	3	0	1	1	1	0	0	0	0	0	0	1	0	0	0	0	21
089aaf942fc9faee1f964613520db8a0	0	0	0	22.1273	0	0	0	0	0	1.68378	1.68378	0	0	0	0	0	0	0	0	0	0	0	0	0	0	0	0	1
089ce2936b4f2350d1ec9c5b59b51c92	17447.5	0	0	31.0445	0	0	0	0	0	7.70979	7.70979	0	0	0	1	0	0	0	0	0	0	0	0	1	0	0	0	11
089d104869f76b89085d42aeb02dfbb6	72362.5	1	0	39.4798	0	0	0	0	0	7.64408	7.64408	0	0	0	0	0	0	0	0	0	0	0	0	0	0	0	0	7
089efa7139d7effc55abfae56391f115	11840.4	0	0	37.8645	1	0	0	0	0	5.39083	5.39083	0	0	0	0	0	0	0	0	0	0	0	0	0	0	0	0	12
08a1218570cceb7cae17771a794898b4	10501.2	1	0	29.2895	0	0	0	0	0	0.829569	0.829569	0	0	0	0	0	0	0	0	0	0	0	0	0	0	0	0	15
08a12e6254b3889615b8d83f1f3af3dc	7736.47	1	0	45.5277	0	0	0	0	0	9.64819	9.64819	0	0	0	0	0	0	0	0	0	0	0	0	0	0	0	0	5
08a12f73d898210943f91df220975ad9	13821.3	1	0	26.6366	1	0	0	0	0	6.49692	6.49692	0	0	0	0	0	0	0	0	0	0	0	0	0	0	0	0	6
08a360a9a4e37bafd8b7adbc0a145cb6	18080	0	0	44.6297	0	0	0	0	0	4.16427	4.16427	3	1	0	0	0	0	0	0	0	0	0	0	1	0	0	0	38
08a3909ad17ec6c71b6009480000281d	10352.4	0	0	33.1663	0	0	0	0	0	9.07871	9.07871	0	0	0	0	0	0	0	0	0	0	0	0	0	0	0	0	7
08a5d0e14522dd65249b0932ad65ba65	20376.9	1	0	31.2088	0	0	0	0	0	10.1766	10.1766	0	0	0	0	0	0	0	0	0	0	0	0	0	0	0	0	6
08a68cf5bf17e6e44d6707926ca88f17	14104.7	0	0	29.5578	0	0	0	0	0	5.51129	5.51129	1	0	0	0	0	0	0	0	0	0	0	0	0	0	0	0	13
08a8303e671c0c0ef4a10fc6220381c4	20115	1	0	33.4675	1	0	0	0	0	9.29227	9.29227	0	0	0	0	0	0	0	0	0	0	0	0	0	0	0	0	13
08a8839471b5e725ca8708107262d334	11285.3	0	0	30.5626	0	0	0	0	0	4.02464	4.02464	0	0	0	0	0	0	0	0	0	0	0	0	0	0	0	0	13
08abf60ab44487dee94d3235fc20a5bf	18921.4	1	0	69.0021	0	0	0	0	0	2.41478	2.41478	0	0	0	0	0	0	0	0	0	0	0	0	0	0	0	0	3
08af5172c61a69bd073a18de5f9317dc	15228.8	1	0	20.1752	0	0	0	0	0	12.3614	12.3614	0	0	0	0	0	0	0	0	0	0	0	0	0	0	0	0	4
08af5d505234296f791427700316ea12	30989.5	0	0	37.1937	1	0	0	0	0	7.98357	7.98357	1	1	0	1	0	0	0	0	0	1	0	0	1	0	0	0	31
08b071b4760b846664b0697b141b46b1	12365.1	1	0	24.7885	0	0	0	0	0	9.16906	9.16906	0	0	0	0	0	0	0	0	0	0	0	0	0	0	0	0	8
08b61bdaea433838e1ac2245be0ba1ec	4049.19	0	0	41.6208	0	0	0	0	0	1.61533	1.61533	1	0	0	0	0	0	0	0	0	0	0	0	0	0	0	0	6
08b96112ff844d3fca86c241dc9f3a38	1200	0	0	55.7509	0	0	0	0	0	6.05339	6.05339	0	1	0	0	0	0	0	0	0	0	0	0	0	0	0	0	18
08b9e13ececaff0be6124bee72d8854d	4007.53	1	0	21.2731	1	0	0	0	0	11.1759	11.1759	0	0	0	0	0	0	0	0	0	0	0	0	0	0	0	0	7
08bc203c0e64845048b1e8bd804bd9b8	7998.46	0	0	44.7748	0	0	0	0	0	6.92402	6.92402	0	0	0	0	0	0	0	0	0	0	0	0	0	0	0	0	32
08bc23b3b81ce23d67f3fe26b5fdbf58	20620.4	1	0	38.3053	0	0	0	0	0	4.26283	4.26283	1	0	0	0	0	0	0	0	0	0	0	0	0	0	0	0	9
08bd157ff2a4fcfc58ddf01a6680b8f7	20169.2	1	1	37.755	0	1	0	1	2	4.29295	6.16564	1	0	0	0	0	0	0	0	0	0	0	0	0	0	0	0	4
08bd92abeba434323ea0c5e7b2311c7c	13876.9	1	0	25.5852	1	0	0	0	0	8.05202	8.05202	0	0	0	0	0	0	0	0	0	0	0	0	0	0	0	0	11
08bf1cd12f05be1d22d4f1acc371cd46	4000.87	0	0	19.1814	0	0	0	0	0	4.29569	4.29569	0	0	0	0	0	0	0	0	0	0	0	0	0	0	0	0	24
08c24bd5c965abaf0670a389aa5d1375	1102.69	1	1	44.668	1	0	0	2	2	7.83299	7.83299	0	0	0	0	0	0	0	0	0	0	0	0	0	0	0	0	3
08c270f7d0a716736219b3ff3c06e77a	84315	1	0	37.4565	1	0	0	0	0	7.49897	7.49897	0	0	0	0	0	0	0	0	0	0	0	0	0	0	0	0	4
08c4076f68d68c34e8b77d22ed5074f2	18688.8	0	0	23.9425	0	0	0	0	0	6.31348	6.31348	0	0	0	0	0	0	0	0	0	0	0	0	0	0	0	0	12
08c76059c4f6e9d91ec3ac94d2d8184c	20807.1	0	0	72.2409	0	0	0	0	0	4.88159	4.88159	3	1	0	0	1	1	0	0	0	0	1	0	0	1	0	0	80
08cad2aacbb26a2eb17adff90305f1a4	6824.69	0	0	80.553	0	0	0	0	0	3.62765	3.62765	1	1	0	1	1	0	0	1	0	0	0	0	1	1	1	0	23
08ccf3e0cca6b9a728b6cf6905230580	0	0	0	20.2902	0	0	0	0	0	6.07255	6.07255	0	0	0	0	0	0	0	0	0	0	0	0	0	0	0	0	16
08cf20f09a903e5f502adca43bd945ba	5346.67	0	0	53.8672	0	0	0	0	0	12.397	12.397	1	0	0	0	0	0	0	0	0	0	0	0	0	0	0	0	9
08d2770206cb97ec918a5146ef12e172	4762.5	1	0	24.6489	1	0	0	0	0	1.16906	1.16906	0	0	0	0	0	0	0	0	0	0	0	0	0	0	0	0	9
08d478a1162c3684d5295a7eefdb2d9d	92.5	0	1	60.7666	1	1	1	1	1	1.11978	1.72758	4	1	1	1	0	0	0	0	0	0	0	1	1	0	1	0	19
08d5169f73209fba89ba9fe306d51c41	27746.7	1	0	48.8022	0	0	0	0	0	3.91513	3.91513	0	0	0	0	0	0	0	0	0	0	0	0	0	0	0	0	19
08d7e7f19df59f4783b6a16a9515d362	26931.9	0	0	27.5291	0	0	0	0	0	12.0301	12.0301	0	0	0	0	0	0	0	0	0	0	0	0	0	0	0	0	4
08d7faa48d28c125b104f7d1e5b7edc3	7526.15	0	0	18.4531	0	0	0	0	0	9.24025	9.24025	0	0	0	0	0	0	0	0	0	0	0	0	0	0	0	0	5
08d87ce760bfcba8997195750e70fdcc	134.267	0	0	26.6585	0	0	0	0	0	11.3073	11.3073	0	0	0	0	0	0	0	0	0	0	0	0	0	0	0	0	3
08d8f603f0939e8b57165cad95bade76	4743.62	0	0	19.9452	0	0	0	0	0	3.62491	3.62491	0	0	0	0	0	0	0	0	0	0	0	0	0	0	0	0	11
08da3dd130abd070955cd3741d92e9d9	0	0	0	48.3778	0	0	0	0	0	7.47159	7.47159	0	0	0	0	0	0	0	0	0	0	0	0	0	0	0	0	7
08dbbfb420dcc6ba2fa01090d85c436f	11197.8	1	0	26.6667	0	0	0	0	0	7.54825	7.54825	0	0	0	0	0	0	0	0	0	0	0	0	0	0	0	0	8
08dc07f037c82a859a5ddb364c1ed7c0	17627.1	0	1	19.0144	0	0	0	2	2	9.94935	9.94935	0	0	0	0	0	0	0	0	0	0	0	0	0	0	0	0	3
08de7acda9b39f8e7d1c834bce644347	17768.3	1	0	61.3634	0	0	0	0	0	4.2601	4.2601	3	0	0	0	0	0	0	0	0	0	0	0	1	1	0	0	21
08de93542ffbbbe70f5a88994ca5ccee	46186.7	0	0	58.7296	0	0	0	0	0	5.22108	5.22108	2	1	1	0	0	0	0	0	0	0	0	1	1	0	0	0	22
08dec3d82df407989bc7ab986231eb9c	83.2667	1	1	20.5859	1	0	0	2	2	7.45517	7.45517	0	0	0	0	0	0	0	0	0	0	0	0	0	0	0	0	15
08e0737ab841882ac8359c12ddfe5603	0	1	0	19.1266	0	0	0	0	0	4.05202	4.05202	0	0	0	0	0	0	0	0	0	0	0	0	0	0	0	0	1
08e17a8941b1e91e59ea9c911ad866e3	7052.69	0	0	28.1999	0	0	0	0	0	6.08624	6.08624	0	0	0	0	0	0	0	0	0	0	0	0	0	0	0	0	4
08e375d5f75228039398d33a202163b6	20169.2	1	1	77.3744	0	0	0	2	2	4.59411	4.59411	3	1	0	1	1	1	0	0	0	1	0	0	0	0	0	0	53
08e4a963557394f996789b001e94d5ff	15482.1	1	0	43.1814	0	0	0	0	0	5.56605	5.56605	0	0	0	0	0	0	0	0	0	0	0	0	0	0	0	0	1
08e4c30bcd4d5084444cd6dd0929b41b	5907.69	1	0	52.6735	1	0	0	0	0	5.52225	5.52225	0	0	0	0	0	0	0	0	0	0	0	0	0	0	0	0	7
08e538b19e423e3a670124b180cc16a7	39141.2	1	0	33.8672	0	0	0	0	0	5.00753	5.00753	0	0	0	0	0	0	0	0	0	0	0	0	0	0	0	0	17
08e557f9fd67d5309890c14efc8879b2	19676.5	0	0	72.512	0	0	0	0	0	0.851472	0.851472	5	1	0	0	1	0	1	0	0	0	1	0	1	0	1	0	25
08e64d59bc5cc1fa0daa4b66bac2e6c6	20911	0	0	41.7604	0	0	0	0	0	0.0821355	0.0821355	1	0	0	0	0	0	0	0	0	0	1	0	0	0	0	0	2
08e68e964d0a92c3b72bb90d39938e29	33300	1	1	74.9788	0	0	0	2	2	0.720055	0.720055	0	0	0	0	0	0	0	0	0	0	0	0	0	0	0	0	3
08e8ef49ffa5c08cf6612be065756e82	14520	0	0	49.5277	0	0	0	0	0	4.91992	4.91992	3	0	0	0	0	0	0	0	0	0	0	0	0	0	0	0	25
08e94a1e67d4ed175dba9976e20b1834	43049.6	1	0	64.0055	0	0	0	0	0	5.92197	5.92197	0	0	0	0	0	0	0	0	0	0	0	0	0	0	0	0	33
08eaa476707813f261d950fd1e4b97c2	52338.5	1	0	33.1992	1	0	0	0	0	10.872	10.872	0	0	0	0	0	0	0	0	0	0	0	0	0	0	0	0	5
08ec4af9641f0349f6b817a67b07bfff	8360.95	0	0	41.4428	0	0	0	0	0	3.60301	3.60301	0	0	0	0	0	0	0	0	0	0	0	0	0	0	0	0	3
08eea3f2c34df8093a4a0ceda4a1e58c	0	0	0	20.835	0	0	0	0	0	1.21013	1.21013	0	0	0	0	0	0	0	0	0	0	0	0	0	0	0	0	18
08f274d52d7c64a88d3d304e9428d4b6	22311	1	0	32.6379	0	0	0	0	0	3.57563	3.57563	3	0	0	1	0	0	0	0	0	0	1	0	0	0	0	0	7
08f3348d234dc109249bbcd49bdcbefd	0	1	0	20.5311	0	0	0	0	0	2.44764	2.44764	0	0	0	0	0	0	0	0	0	0	0	0	0	0	0	0	1
08f35ed424ba3f86243413fe2be9e371	9048	0	0	27.4908	0	0	0	0	0	3.54004	3.54004	0	0	0	0	0	0	0	0	0	0	0	0	0	0	0	0	26
08f47fc51716a2caffb8d201014676fb	27695.5	1	0	37.4757	1	0	0	0	0	8.98015	8.98015	0	0	0	0	0	0	0	0	0	0	0	0	0	0	0	0	9
08f480990a81cfa061a03291234cd7a8	20376.9	1	1	44.1478	0	1	0	1	2	8.72005	10.8556	0	0	0	0	0	0	0	0	0	0	0	0	0	0	0	0	18
08f8051ed8f9213e3c5625e00ec42367	26215.8	1	0	27.9206	1	0	0	0	0	6.77618	6.77618	0	0	0	0	0	0	0	0	0	0	0	0	0	0	0	0	8
08f880b4f8f834cded1848c87bac2f3d	1453.18	0	0	21.7988	0	0	0	0	0	0.492813	0.492813	1	0	0	0	0	0	0	0	0	0	0	0	0	1	0	0	14
08f8e12eccb2ffa7aed76c48c5fecbea	5600	0	0	72.449	1	0	0	0	0	1.59617	1.59617	2	0	0	1	1	0	1	0	0	0	0	0	1	1	0	0	14
08fbe224e89f3a2d7de68c8298eba8b8	22061.5	0	0	36.9418	1	0	0	0	0	12.5421	12.5421	0	0	0	0	0	0	0	0	0	0	0	0	0	0	0	0	5
08fcc530ee0e0c000a335a7d9bf2f0d6	191.812	1	0	24.627	0	0	0	0	0	0.747433	0.747433	0	0	0	0	0	0	0	0	0	0	0	0	0	0	0	0	11
08fce3df5de2017f7eecf7ad132e46be	6549.92	1	0	19.1677	0	0	0	0	0	9.19644	9.19644	0	0	0	0	0	0	0	0	0	0	0	0	0	0	0	0	10
08fcf07bd0bbbec773f652846f224634	33766.7	0	0	31.4825	0	0	0	0	0	1.80698	1.80698	0	0	0	0	0	0	0	0	0	0	0	0	0	0	0	0	18
08fd50f3e67f8678aeb20d7117607484	15875.8	0	0	37.7522	1	1	0	1	0	4.27652	10.7132	2	1	0	0	0	0	0	0	0	0	0	0	0	0	0	0	16
090068d979f3ac37337b9b574be8c45f	17276.5	1	0	47.2252	0	0	0	0	0	5.13621	5.13621	0	0	0	0	0	0	0	0	0	0	0	0	0	0	0	0	6
09017e2b3faa5e23058b5c94336c354f	28885.7	1	0	53.5962	0	0	0	0	0	7.66324	7.66324	1	0	0	1	0	0	0	0	0	0	0	0	0	0	0	1	20
0903196341997229ccfd90a8448f99b4	1060.7	1	0	22.0014	0	0	0	0	0	1.13347	1.13347	0	0	0	0	0	0	0	0	0	0	0	0	0	0	0	0	14
0903913d11b51184e7e59b407bc63f95	11682.1	1	0	22.4559	0	0	0	0	0	11.154	11.154	0	0	0	0	0	0	0	0	0	0	0	0	0	0	0	0	5
09042475404e0d5f792a0b098c75f9d2	5909.13	1	0	49.6619	0	0	0	0	0	11.2827	11.2827	0	0	0	0	0	0	0	0	0	0	0	0	0	0	0	0	6
09043f2c4e1a219d4bd9c8cffa637569	15356.2	0	0	56.167	1	0	0	0	0	3.12663	3.12663	3	1	0	1	0	0	0	0	0	1	0	0	1	1	0	0	38
09048dbaeea749d6aba57c0bb903e513	2440	0	0	64.0274	0	0	0	0	0	8.35866	8.35866	1	1	0	0	1	0	0	0	0	0	0	0	1	0	0	0	25
0904cc5ed99932c0df8ca23253bbd28d	31100	1	0	53.0349	0	0	0	0	0	7.08008	7.08008	1	0	0	0	0	0	0	0	0	0	0	0	0	0	0	0	17
0905c9f8a9fdd678fed95414f7a6919f	24520	1	0	24.9199	0	0	0	0	0	11.0335	11.0335	0	0	0	0	0	0	0	0	0	0	0	0	0	0	0	0	11
090791fe66d25471b8c5f19082f4ac79	12911.9	0	0	27.6605	1	0	0	0	0	7.36482	7.36482	0	0	0	0	0	0	0	0	0	0	0	0	0	0	0	0	10
0909534aa5b375d0efcde964007567f5	22603.4	1	0	31.2307	0	0	0	0	0	3.90418	3.90418	0	0	0	0	0	0	0	0	0	0	0	0	0	0	0	0	3
09095ac01816eda0674129d070b788c1	1007	1	1	37.8015	0	0	0	2	2	0.574949	0.574949	0	0	0	0	0	0	0	0	0	0	0	0	0	0	0	0	18
0909ba52426de5c7268ae7126c4fd1d5	18182.6	0	0	27.6413	0	0	0	0	0	13.0212	13.0212	0	0	0	0	0	0	0	0	0	0	0	0	0	0	0	0	10
090a5a50aa4aa2be575504b2731f5248	28038.5	0	0	48.0356	0	0	0	0	0	12.2519	12.2519	0	0	0	0	0	0	0	0	0	1	0	0	0	0	0	0	17
090b73e051a25aac97889864f523e20f	36400	0	0	32.2519	0	0	0	0	0	3.94798	3.94798	0	0	0	0	0	0	0	0	0	0	0	0	0	0	0	0	6
090da7f7225a0730ded0849f143e5b5d	9741.18	0	0	47.488	1	0	0	0	0	8.73101	8.73101	0	0	0	1	0	0	1	0	0	0	0	0	0	0	0	0	18
090fe4aedb18d102277b3dcc1fda0960	12230.8	0	0	25.0705	0	0	0	0	0	0.788501	0.788501	1	0	0	0	0	0	0	0	0	0	0	0	0	0	0	0	7
0911e413d553e0746b21fb4c0246d052	4137.64	0	0	18.078	1	0	0	0	0	0.44627	0.44627	0	0	0	0	0	0	0	0	0	0	0	0	0	0	0	0	3
0913d033e9470662af484e5d5e2c8176	13154.5	0	0	25.5414	0	0	0	0	0	10.6749	10.6749	0	0	0	0	0	0	0	0	0	0	0	0	0	0	0	0	12
09142708219f995912c736dc3b35b937	20745.8	0	0	43.7043	0	0	0	0	0	2.40657	2.40657	0	0	0	0	0	0	0	0	0	0	0	0	0	0	0	0	14
0914be2d74a22eb8e40a877f47448d2f	19980	1	1	77.8836	0	0	0	2	2	2.39562	2.39562	1	0	0	0	0	0	0	0	0	0	0	0	0	0	0	0	4
0914dd4b78535e1ca3fdb753d8ef0c5b	22600	1	0	25.8097	1	0	0	0	0	10.0999	10.0999	0	0	0	0	0	0	0	0	0	0	0	0	0	0	0	0	4
09169ba0f5d34c52491b4fee2aa3cdd2	7163.19	0	0	58.7762	0	0	0	0	0	7.25257	7.25257	1	0	0	0	0	0	0	0	0	0	0	0	0	0	0	0	30
09178e6d635c40a3c60b9e34e7942fc1	16667.8	1	0	41.0185	0	0	0	0	0	8.61054	8.61054	0	0	0	0	0	0	0	0	0	0	0	0	0	0	0	0	1
09189b2adc2a909a2ed285e7eef8c5cc	19800	0	0	57.0568	0	0	0	0	0	5.48939	5.48939	2	1	0	1	0	0	1	1	0	0	0	0	1	1	0	1	35
09192b802ca219979abbc27277b02a2e	8400	0	0	24.0739	0	0	0	0	0	1.27584	1.27584	0	0	0	0	0	0	0	0	0	0	0	0	0	0	0	0	9
091a78abc741f434f6b817a67b07bfff	4430.77	0	0	60.397	1	0	0	0	0	5.80424	5.80424	4	1	1	0	0	0	0	0	0	0	1	1	1	1	1	0	25
091dc8d2bebf99e5f96305b5591ff6a5	12093.7	1	1	23.3155	0	0	0	2	2	10.8145	10.8145	0	0	0	0	0	0	0	0	0	0	0	0	0	0	0	0	4
091e38b3a1f310259afeb6345981edfc	20700	1	0	38.7296	0	0	0	0	0	9.26489	9.26489	2	0	0	0	0	0	0	0	0	0	1	0	0	0	0	0	7
0922f7082045f01892172fc9561501df	9923.08	0	0	19.3457	0	0	0	0	0	6.17112	6.17112	0	0	0	0	0	0	0	0	0	0	0	0	0	0	0	0	6
09235d05370e4ea6da6bcb0efff4c534	20206.6	0	0	35.1294	0	0	0	0	0	4.86242	4.86242	1	0	0	0	0	0	0	0	0	0	1	0	0	0	0	0	5
09253fc45d947f0639c23ac7bdca63c0	223.778	0	0	21.5852	1	0	0	0	0	5.94661	5.94661	0	0	0	0	0	0	0	0	0	0	0	0	0	0	0	0	7
09271fb11503aa9d720d91cf584a6afa	12323.1	0	0	51.1431	0	0	0	0	0	11.5674	11.5674	1	0	0	0	0	0	0	0	0	0	0	0	0	0	0	0	17
0927a6520e0cd374107b82d095d283e7	0	0	0	62.2669	0	0	0	0	0	5.3963	5.3963	7	1	1	1	1	0	1	1	0	0	0	1	1	0	0	1	46
0928f192200f8e6cbbfdd71ff25abd61	26869.8	1	1	47.5948	0	0	0	2	2	11.2389	11.2389	0	0	0	0	0	0	0	0	0	0	0	0	0	0	0	0	27
09295ed80d88394fbd0bc1a46c8c9079	11417.2	1	0	53.3854	0	0	0	0	0	8.33676	8.33676	0	0	0	0	0	0	0	0	0	0	0	0	0	0	0	0	5
092a9c32dfeb9ec7925c9c1479c06a90	19313.8	1	0	32.7474	0	0	0	0	0	2.31896	2.31896	0	0	0	0	0	0	0	0	0	0	0	0	0	0	0	0	5
092aed59157b2c2950ea2bf8a60da717	19815.8	0	0	45.6263	0	0	0	0	0	7.66324	7.66324	0	1	0	0	0	0	0	0	0	0	0	0	1	1	0	0	39
092b58a10bb1a30870fc3912a722e2d2	11388	1	0	35.1211	0	0	0	0	0	9.28131	9.28131	0	0	0	0	0	0	0	0	0	0	0	0	0	0	0	0	9
092e99d9fecdd5fb72e2be2121889125	78730.8	1	1	41.1061	1	1	0	1	2	5.36619	5.60438	2	0	0	0	0	0	0	0	0	0	0	0	0	0	0	0	35
092fc23ebc597f7cfdf9ea3a8e52b7d5	2607.1	0	0	62.1027	1	0	0	0	0	10.1547	10.1547	1	0	1	0	0	0	0	0	0	0	0	0	0	0	0	0	30
0931bc7f8ecd807efd3a90a7b2eeed44	20376.9	0	0	36.9528	1	0	0	0	0	11.0883	11.0883	1	0	0	1	1	0	0	0	0	0	1	0	0	0	0	0	52
09320ad9b2e792ccbedffc7a12466ec2	11863.7	1	0	21.6838	1	0	0	0	0	8.50924	8.50924	0	0	0	0	0	0	0	0	0	0	0	0	0	0	0	0	1
09321b2ec51878a5e748e55b6e1a2ef1	16828.6	1	0	30.8309	0	0	0	0	0	11.9671	11.9671	0	0	0	0	0	0	0	0	0	0	0	0	0	0	0	0	10
093349ff4539c94a89f43c58eb4b0322	20376.9	0	0	63.3566	0	0	0	0	0	12.0164	12.0164	3	0	1	0	0	0	0	0	0	0	0	1	1	0	1	0	36
0933d88ae52444703abd33250e4c54d0	43900	1	0	52.5394	0	0	0	0	0	3.34839	3.34839	3	1	1	1	0	0	0	0	0	0	0	1	1	0	1	0	15
09340f2d8a443bab752496d860661b2c	9445.24	1	0	29.1937	0	0	0	0	0	11.1047	11.1047	0	0	0	0	0	0	0	0	0	0	0	0	0	0	0	0	47
09357c91aa00d37f3c861aaedcbc7e62	2625.57	0	0	30.9897	0	0	0	0	0	1.74401	1.74401	0	0	0	0	0	0	0	0	0	0	0	0	0	0	0	0	16
0935d0e56fa78685fa982dbbbb67e262	19382.9	0	0	28.6845	0	0	0	0	0	12.4298	12.4298	0	0	0	0	0	0	0	0	0	0	0	0	0	0	0	0	19
09369bd76986822252dd98a355a19f61	63323.1	1	0	34.7734	0	0	0	0	0	11.2252	11.2252	0	0	0	0	0	0	0	0	0	0	0	0	0	0	0	0	21
0936b664f81b7920b65b3e0a5feb3cef	10015.4	0	0	25.2129	0	0	0	0	0	2.80082	2.80082	0	0	0	0	0	0	0	0	0	0	0	0	0	0	0	0	8
0939cba226aa1a8e3ec367803fd750a1	1102.69	1	1	86.976	0	1	0	1	2	2.51335	3.60027	0	1	0	0	0	0	0	0	0	0	0	0	1	1	0	0	48
093a26381aae8455df6deeb171f597a8	19200	1	1	67.6632	0	0	0	2	2	0.205339	0.205339	9	0	0	0	0	0	0	0	0	0	1	0	0	0	0	0	5
093b742c6b3740568f13bb01c4936b69	20376.9	0	0	79.7016	1	0	0	0	0	2.60096	2.60096	2	1	1	1	1	0	0	0	0	0	0	1	1	0	0	0	60
093bcd4b0a94216c4ec76f7dd013a688	16821.8	0	1	30.5626	0	0	0	2	2	3.5729	3.5729	0	0	0	0	0	0	0	0	0	0	0	0	0	0	0	0	2
093f6e02d8e691c6a75ea19518b47f30	3669.47	0	0	58.2943	0	0	0	0	0	11.6359	11.6359	0	1	0	0	1	0	1	0	0	0	0	0	1	0	0	0	21
09409ef18c605ea8b4504e59d86c546f	20376.9	0	0	61.9603	1	0	0	0	0	8.57769	8.57769	0	0	0	0	0	0	0	0	0	0	0	0	0	1	0	0	31
0941840946553f67e8cfeaff0eb432b4	34076.9	1	0	60.7995	0	0	0	0	0	0.194387	0.194387	1	1	0	1	0	0	0	0	0	0	0	0	1	0	0	0	10
09457336fa5a9c6d3fa8f1fedfa532ed	47330.8	1	0	45.7413	0	0	0	0	0	1.54689	1.54689	1	1	0	0	0	0	0	0	0	0	0	0	1	0	0	0	26
0945cb219ea44d26845495cbc651700b	49246.2	1	0	41.2238	0	0	0	0	0	8.66804	8.66804	1	0	0	0	0	0	0	0	0	0	0	0	0	0	0	0	5
09475221557080bd442736956c737883	20376.9	1	0	50.9788	0	0	0	0	0	4.48186	4.48186	0	0	0	0	0	0	0	0	0	0	0	0	0	0	0	0	21
09478e68fa5833de7002296f178688f8	5820	0	0	23.7399	0	0	0	0	0	1.21561	1.21561	0	0	0	0	0	0	0	0	0	0	0	0	0	0	0	0	15
09483fc50c181532d791b5f5d32150a2	21992.3	1	0	53.2375	0	0	0	0	0	1.8809	1.8809	1	0	0	0	0	0	0	0	0	0	1	0	0	0	0	0	3
09484ba6128f706fd5460b029ffc3542	34153.3	1	0	26.7625	0	0	0	0	0	13.681	13.681	0	0	0	0	0	0	0	0	0	0	0	0	0	0	0	0	1
0949b5c43661325b6cffb9b1272ed514	19392.9	0	0	35.1431	0	0	0	0	0	1.9603	1.9603	0	0	0	0	0	0	0	0	0	0	0	0	0	0	0	0	19
0949cda6bc38163cb58f5e6853bdd7c6	11534	1	0	27.7481	1	0	0	0	0	2.85284	2.85284	0	0	0	0	0	0	0	0	0	0	0	0	0	0	0	0	8
094c3b6817b37ef258a1b4fc658d141a	35722.7	1	0	39.7016	0	0	0	0	0	3.7974	3.7974	0	0	0	0	0	0	0	0	0	0	0	0	0	0	0	0	22
094c65b1f7670e2627edf73dcdabdc76	27987.1	1	0	36.5886	0	0	0	0	0	4.08487	4.08487	1	0	0	0	0	0	0	0	0	0	0	0	0	0	0	0	10
094d5f32da4760e55738b1ebf35d7726	16640	1	1	80.7611	1	0	0	2	2	3.20876	3.20876	0	1	0	0	1	0	0	0	0	0	0	0	1	0	0	0	36
094fbbe7fe89856adca41bc28136630b	95.9048	0	0	18.0287	0	0	0	0	0	3.63313	3.63313	0	0	0	0	0	0	0	0	0	0	0	0	0	0	0	0	8
09504625b756a4b8bf115061d2ffe0a8	16887.7	0	0	28.3066	0	0	0	0	0	0.131417	0.131417	0	0	0	0	0	0	0	0	0	0	0	0	0	0	0	0	4
0951a10ed09283a90aeec3f184fe5959	36310.9	1	0	24.668	0	0	0	0	0	12.4572	12.4572	0	0	0	0	0	0	0	0	0	0	0	0	0	0	0	0	9
09544cb0bff4870039ef63e87cf76c91	27940	1	1	61.5277	0	0	0	2	2	0.632444	0.632444	9	0	0	0	0	0	0	0	0	0	1	0	1	0	0	0	25
095582bc3fe022ed1dca0d5f6c19d69d	4045.06	0	0	33.3771	0	0	0	0	0	5.91923	5.91923	0	0	0	0	0	0	0	0	0	0	0	0	0	0	0	0	1
0955e51758a0b99def9333d1c6e262df	17600	1	0	50.8309	0	0	0	0	0	2.52704	2.52704	0	0	0	0	0	0	0	0	0	0	0	0	0	0	0	0	15
09569b9f703c1db510a2a49eea59aaeb	18233.3	0	0	35.5127	0	0	0	0	0	1.75496	1.75496	0	0	0	0	0	0	0	0	0	0	0	0	0	0	0	0	14
09569d2abedda3004a03fec109b717d1	1546.25	0	1	69.4209	0	0	0	2	2	7.27995	7.27995	1	0	0	0	0	0	0	0	0	0	0	0	0	0	0	0	34
095712ee2b894eac6d3188e292128227	1102.69	0	0	82.8255	0	0	0	0	0	5.30048	5.30048	5	1	1	1	1	1	1	0	0	0	1	0	1	1	1	0	43
095713e5d02dfba196b29d9b097a0d71	13368.8	0	1	28.6626	0	0	0	2	2	13.2841	13.2841	0	0	0	0	0	0	0	0	0	0	0	0	0	0	0	0	8
09578ce21d7226a075e9df4567f2a569	26007.7	1	1	61.1773	0	0	0	2	2	7.01437	7.01437	1	1	0	0	0	0	0	0	0	0	1	0	1	0	0	0	128
095893fa4972296f1f964613520db8a0	9899.13	1	0	21.2512	1	0	0	0	0	11.8412	11.8412	0	0	0	0	0	0	0	0	0	0	0	0	0	0	0	0	3
095901e7af23539ed942faa178530eb7	4952.87	0	0	66.0151	0	0	0	0	0	10.0287	10.0287	1	0	0	0	0	0	0	0	0	0	0	0	0	0	0	0	36
095d0f82074bd1e52e10af17359d37c6	28246.2	0	0	54.4531	1	0	0	0	0	2.19849	2.19849	2	0	0	0	0	0	0	0	0	0	1	0	0	0	0	0	44
095d5ee3b8efa7337c71941d66888489	23518.3	0	0	38.0972	0	0	0	0	0	4.85147	4.85147	1	0	0	0	0	0	0	0	0	0	0	0	0	0	0	0	30
095e32c392200021c156e7c83cca3cb7	17540	0	0	36.3888	0	0	0	0	0	6.40931	6.40931	1	0	0	0	0	0	0	0	0	0	0	0	0	0	0	0	16
095f228bd632509230e8e0fdcf9a87c4	17484.7	0	0	42.7351	0	0	0	0	0	0.54757	0.54757	0	0	0	0	0	0	0	0	0	0	0	0	0	0	0	0	40
095fd0d6acdee76d9328b3c2bc71308e	0	0	0	83.7372	0	0	0	0	0	9.25667	9.25667	2	1	0	0	1	0	1	0	0	0	0	0	1	1	0	0	32
0960035331a0190266936855c652e861	35153.8	0	0	28.1287	1	0	0	0	0	4.9117	4.9117	0	0	0	0	0	0	0	0	0	0	0	0	0	0	0	0	31
0960599ff8e449fbb63580072e71c7b9	7413.88	0	0	28.5448	0	0	0	0	0	10.9322	10.9322	0	0	0	0	0	0	0	0	0	0	0	0	0	0	0	0	8
0961302cb8fe6dc87cbe824ccb56a3f0	43266.7	0	1	29.8015	0	0	0	2	2	0.251882	0.251882	0	0	0	0	0	0	0	0	0	0	0	0	0	0	0	0	3
096270c525a4d770950e3aca4ad95c08	19334.8	0	0	48.5859	0	0	0	0	0	3.70705	3.70705	0	0	0	0	0	0	0	0	0	0	0	0	0	0	0	0	1
09627b188abc6042d5295a7eefdb2d9d	1102.69	0	0	72.8624	1	0	0	0	0	13.6427	13.6427	3	0	1	0	0	0	0	0	0	0	0	1	0	0	0	1	14
0962f347720c986038db8147f6f4b550	22707.7	1	0	62.4504	0	0	0	0	0	0.358658	0.358658	2	1	1	1	0	0	0	0	0	1	0	0	1	0	0	0	6
09633ffe873485aa3fc08bf2f10108ed	29402.1	1	0	31.6003	0	0	0	0	0	5.73854	5.73854	0	0	0	0	0	0	0	0	0	0	0	0	0	0	0	0	7
0964430b0a599c6c73a69a6ff98d68bb	25430.8	0	0	51.8604	0	0	0	0	0	12.9473	12.9473	0	0	0	0	0	0	0	0	0	0	0	0	0	0	0	0	18
09652775fdaf19eafb33938f2665eca3	16528.3	0	0	28.7392	0	0	0	0	0	5.95483	5.95483	0	0	0	0	0	0	0	0	0	0	0	0	0	0	0	0	18
0968a7a95cfea8cdf9acff1167dbb0ea	24555.5	1	0	44.3833	1	0	0	0	0	3.97262	3.97262	0	0	0	0	0	0	0	0	0	0	0	0	0	0	0	0	1
0968f3c1ef2c47b13660fb86fb17e68c	0	1	0	35.822	1	0	0	0	0	12.2409	12.2409	0	0	0	0	0	0	0	0	0	0	0	0	0	0	0	0	4
0969261bf8acad65f63c8347bf0fd38c	21566.7	0	0	33.4018	0	0	0	0	0	1.74949	1.74949	2	0	0	0	0	0	0	0	0	0	1	0	0	0	0	0	22
096a96b7c8a9001a266bb6049d38f4bf	3684.94	1	0	46.653	0	0	0	0	0	0.854209	0.854209	3	1	0	0	0	0	0	1	0	0	0	0	0	0	0	0	14
096b482ee1308a487a229691af288e50	10900	0	0	24.1506	1	0	0	0	0	12.7201	12.7201	0	0	0	0	0	0	0	0	0	0	0	0	0	0	0	0	35
096d979e6b131b3e18f04783847afa32	13550.5	1	0	29.8316	0	0	0	0	0	2.54073	2.54073	3	0	0	1	0	0	0	0	0	0	1	0	0	0	0	0	55
096e381ca1af53df5d3a4779a215760c	1102.69	0	0	78.2067	0	0	0	0	0	6.51882	6.51882	3	1	0	0	0	1	0	1	0	0	1	0	1	1	0	0	74
096e624ed2ef53e4c3a6938c42b69142	15093.9	1	1	55.2909	0	0	0	2	2	0.517454	0.517454	9	0	0	0	0	0	0	0	0	0	0	0	0	0	0	0	25
096f6a0d2063332e8b92aeb17aa2474d	13707.7	0	1	90.3409	0	0	0	2	2	1.20739	1.20739	2	1	0	0	0	0	1	1	0	0	0	0	1	0	1	0	36
097204009520be221aebc311499c8734	20376.9	1	0	50.2697	0	0	0	0	0	12.5695	12.5695	0	0	0	0	0	0	0	0	0	0	0	0	0	0	0	0	4
097256def0e7a228bd998594fc13f961	17007.7	0	0	76.1862	0	0	0	0	0	3.03901	3.03901	2	1	0	1	0	1	1	1	0	0	0	0	1	0	0	0	68
09783069296170479f005c9fff627927	18786.5	1	0	40.4052	0	0	0	0	0	11.0883	11.0883	0	0	0	0	0	0	0	0	0	0	0	0	0	0	0	0	10
097930cd7cf71621b6662c0a908ce8fe	1084.75	1	0	57.7166	1	0	0	0	0	1.40726	1.40726	2	0	0	0	0	0	0	0	0	0	0	0	0	0	0	0	14
0979354cb4ed485609d8f22b3df52054	1834.44	0	0	67.2225	0	0	0	0	0	0.142368	0.142368	4	1	0	1	1	0	0	0	1	0	1	0	1	0	1	1	6
097a4204aaba3df5d6769943a096bc50	28219	1	0	27.9562	0	0	0	0	0	9.55236	9.55236	2	0	0	0	0	0	1	0	0	0	0	0	0	0	0	0	5
097a6dc27fbf5c7db38b4c1c7e2352bd	22761.5	1	0	77.295	0	0	0	0	0	0.747433	0.747433	5	1	0	1	0	0	0	0	0	0	1	0	1	0	1	0	40
097d3d05d88feede59183f6e2c170219	13181.5	1	0	23.6194	0	0	0	0	0	2.53525	2.53525	0	0	0	0	0	0	0	0	0	0	0	0	0	0	0	0	9
097d44a1a97a1b6613fc62e3e281c50f	10070.8	1	0	69.5551	0	0	0	0	0	5.26762	5.26762	1	1	0	0	0	0	0	1	0	0	0	0	0	0	0	0	17
097dcfe7a48377f8e5f1316dd65d4aa4	10328.1	1	0	20.1396	0	0	0	0	0	8.61602	8.61602	0	0	0	0	0	0	0	0	0	0	0	0	0	0	0	0	16
0980dcba4642c9ccad1517d67d3e934f	19095.3	1	0	35.6496	1	0	0	0	0	13.8097	13.8097	0	0	0	0	0	0	0	0	0	0	0	0	0	0	0	0	21
09817dbda028c507607e9b9689a4e8f1	15163.4	1	0	40.46	0	0	0	0	0	3.50445	3.50445	0	0	0	0	0	0	0	0	0	0	0	0	0	0	0	0	2
098189a7ae37beb1f2e25ea5b4bfa60b	13840.9	0	0	23.4552	1	0	0	0	0	9.83162	9.83162	0	0	0	0	0	0	0	0	0	0	0	0	0	0	0	0	12
0982be56963ff5733c5d5c63645a1632	1228.8	0	0	52.0274	0	0	0	0	0	10.0835	10.0835	1	0	1	0	0	0	0	0	0	0	0	1	0	0	0	0	11
09830824775bd3411954064c2a4c3996	14107.1	0	0	37.7166	0	0	0	0	0	3.36208	3.36208	1	0	0	0	0	0	0	0	0	0	1	0	0	0	0	0	18
0983849e83a7d7b50fc51611bd0c11fc	13659.4	1	0	30.7105	1	0	0	0	0	8.50924	8.50924	1	0	0	0	0	0	0	0	0	0	0	0	0	0	0	0	8
0984413073ce09631b2b03de03ee7a80	27107.6	1	0	75.7728	0	0	0	0	0	1.15264	1.15264	1	1	0	0	0	0	0	0	0	0	1	0	1	0	0	0	28
09847667d99b611282ff259b3cdadd64	0	0	0	25.0787	0	0	0	0	0	7.93155	7.93155	0	0	0	0	0	0	0	0	0	0	0	0	0	0	0	0	8
0984fd0822b77fc43e5fd907670b8aac	15690.2	0	0	30.4285	0	0	0	0	0	5.36345	5.36345	0	0	0	0	0	0	0	0	0	0	0	0	0	0	0	0	16
0986cdb5b0ec79fe8b16387a713b25db	13384.6	0	0	51.2827	0	0	0	0	0	0.224504	0.224504	0	0	0	0	0	0	0	0	0	0	0	0	0	0	0	0	21
098c051ce4921d0e8c29310e692de7a9	0	0	0	75.0773	0	0	0	0	0	9.79329	9.79329	1	1	0	1	0	0	0	0	0	0	1	0	1	1	0	0	13
098c5e399e86f4ed842e4edcb645d03c	28476.9	1	0	56.4216	0	0	0	0	0	0.421629	0.421629	4	1	1	1	0	0	0	0	0	1	0	0	0	0	0	0	9
098d599f5fe63551a2dcbd340cbad0e2	12456.1	1	0	25.013	1	0	0	0	0	12.4353	12.4353	0	0	0	0	0	0	0	0	0	0	0	0	0	0	0	0	3
098eb56e6b4b2f8d780f6f6da54b29c1	2357.14	1	0	74.0315	0	0	0	0	0	2.3436	2.3436	9	1	0	0	1	0	0	1	0	0	1	0	1	0	0	0	49
098f59d34e55396b5369118bc93f11e9	0	1	0	18.9706	0	0	0	0	0	3.64956	3.64956	0	0	0	0	0	0	0	0	0	0	0	0	0	0	0	0	6
09901c452215d381f9964fd824e6acaa	31746.2	0	0	47.3812	0	0	0	0	0	8.29295	8.29295	0	0	0	0	0	0	0	0	0	0	0	0	0	0	0	0	4
0993aa8a7f637ba63d40f5d8d1afd273	13298.3	1	0	34.0452	0	0	0	0	0	0.977413	0.977413	1	0	0	0	0	0	0	0	0	0	0	0	0	0	0	0	12
09962e9ef26ccfcb130687aa0532645d	15648.8	0	0	21.4209	1	0	0	0	0	11.5127	11.5127	0	0	0	0	0	0	0	0	0	0	0	0	0	0	0	0	13
099688b40a5f732fdc0c738ea4870b27	22853.8	1	0	65.2868	0	0	0	0	0	0.637919	0.637919	9	0	0	1	0	0	0	0	0	1	0	0	0	0	0	0	26
0999df2de5a66bcfaead98107995e7ee	1190.44	1	0	18.0808	0	0	0	0	0	7.03354	7.03354	0	0	0	0	0	0	0	0	0	0	0	0	0	0	0	0	8
099a4e602a50a13477f42b7ffead97cb	0	0	0	18.6694	0	0	0	0	0	2.83641	2.83641	0	0	0	0	0	0	0	0	0	0	0	0	0	0	0	0	8
099abe5b2394204ab1bef63cecaad03c	15607.1	1	0	37.9439	0	0	0	0	0	0.440794	0.440794	1	0	0	0	0	0	0	0	0	0	0	0	0	0	0	0	2
099d49a48b0e5d80e353494ae3fa7db0	11749.3	0	0	29.9795	0	0	0	0	0	12.345	12.345	0	0	0	0	0	0	0	0	0	0	0	0	0	0	0	0	34
099f66c28d19b6f1f2ebacc091712a6a	6395	1	0	20.3149	0	0	0	0	0	6.13279	6.13279	0	0	0	0	0	0	0	0	0	0	0	0	0	0	0	0	9
09a2030622459fcd0a33a6c6e12fb00f	5892.75	1	1	40.9665	0	1	0	1	2	3.40589	4.87337	2	0	0	0	0	0	0	0	0	0	0	0	0	0	0	0	26
09a2fd52ff976145a60983748ccb709c	24561.1	1	0	46.3956	0	0	0	0	0	11.7974	11.7974	0	0	0	0	0	0	0	0	0	0	0	0	0	0	0	0	29
09a55bcd86da4d7713e9e5d027dc0d8d	35021.7	0	0	39.781	0	0	0	0	0	2.17659	2.17659	0	0	0	0	0	0	0	0	0	0	0	0	0	0	0	0	20
09a5df006f63007c55eed40de9fe988c	21046.2	1	0	52.5832	0	0	0	0	0	7.0883	7.0883	0	0	0	0	0	0	0	0	0	0	0	0	0	0	0	0	32
09a6e715e81b5dcaf638fa513c625f05	24900.4	0	0	21.128	0	0	0	0	0	12.961	12.961	0	0	0	0	0	0	0	0	0	0	0	0	0	0	0	0	4
09a9b0102ab37fb6017082f0b982c0a0	3007.31	0	0	67.1075	0	0	0	0	0	8.26831	8.26831	1	1	0	1	0	0	0	1	0	0	0	0	1	0	1	0	45
09aa167a7977f5cdc43815a721783002	26269.2	0	0	47.9124	0	0	0	0	0	0.574949	0.574949	1	0	0	0	0	0	0	0	0	0	0	0	0	0	0	0	16
09ab6549fd5edf48ce784cc372c18702	21540.5	1	0	38.6995	0	0	0	0	0	4.42437	4.42437	0	0	0	0	0	0	0	0	0	0	0	0	0	0	0	0	27
09ab79f83a37cb395b189009ff20320b	24083.9	0	0	32.5202	0	0	0	0	0	4.04654	4.04654	0	0	0	0	0	0	0	0	0	0	0	0	0	0	0	0	21
09ab91cf839eeae92a372134a5753d71	67635.7	0	0	42.1875	1	0	0	0	0	5.10335	5.10335	1	0	0	0	0	0	0	0	0	0	1	0	0	0	0	0	6
09ae8f9f65517fb6cef469672e9d1b66	0	0	0	28.7639	0	0	0	0	0	5.88638	5.88638	0	0	0	0	0	0	0	0	0	0	0	0	0	0	0	0	8
09aec54ee7a8490f951c3ddfc0f6c598	19200	1	1	70.0479	0	0	0	2	2	6.68036	6.68036	1	1	0	0	0	0	0	0	0	0	1	0	1	0	0	0	77
09aecefc39dfb350fdd8a5a09db829a9	10707.7	1	0	45.2621	0	0	0	0	0	10.7242	10.7242	0	0	0	0	0	0	0	0	0	0	0	0	0	0	0	0	11
09b0847a3819e925b17bef5d390de50c	17937.6	0	0	37.4182	0	0	0	0	0	6.85284	6.85284	0	0	0	0	0	0	0	0	0	0	0	0	0	0	0	0	10
09b2a153e0cd2bec3185dcca311e8cc1	38881.7	0	0	36.1396	0	0	0	0	0	5.22108	5.22108	0	0	0	0	0	0	0	0	0	0	0	0	0	0	0	0	11
09b30b96d54a65082472572f8f93098a	17435	1	1	51.6468	0	0	0	2	2	7.16769	7.16769	1	0	0	0	0	0	0	0	0	0	1	0	0	0	0	0	11
09b4f02f2773aae59f005c9fff627927	23475.9	0	0	31.2745	0	0	0	0	0	0.328542	0.328542	0	0	0	0	0	0	0	0	0	0	0	0	0	0	0	0	11
09b55d8cb0d132c100e2b54da0be0713	1102.69	1	0	48.2437	0	0	0	0	0	1.88364	1.88364	0	0	0	0	0	0	0	0	0	0	0	0	0	0	0	0	5
09ba8231970a8935bf9f5c8cfdbeeb24	1245.3	1	1	78.0452	0	0	0	2	2	4.58042	4.58042	0	0	0	0	0	0	0	0	0	0	0	0	0	0	0	0	0
09bdf983b5f0f5f4cabb872ed637c720	32058.1	0	0	28.794	0	0	0	0	0	10.883	10.883	0	0	0	0	0	0	0	0	0	0	0	0	0	0	0	0	10
09be67fa34c07b40a7677474cf88e082	20376.9	0	0	78.3546	1	0	0	0	0	10.1629	10.1629	1	1	0	0	1	0	0	0	0	0	0	0	1	0	0	0	16
09bf87041df5f378f9e3dff96bdb1db0	2323.33	0	1	19.3648	0	0	0	2	2	9.77687	9.77687	0	0	0	0	0	0	0	0	0	0	0	0	0	0	0	0	23
09bfcf7db3aaa5b5088681de3936d7c8	10358.9	0	0	27.54	1	0	0	0	0	2.19576	2.19576	1	0	0	0	0	0	0	0	0	0	0	0	0	0	0	0	7
09bff9b460a530352f0cea01f874e379	29635.3	1	0	38.4997	0	0	0	0	0	12.5147	12.5147	0	0	0	0	0	0	0	0	0	0	0	0	0	0	0	0	16
09c0391a495c609cb04e378e8a5f8037	7786.35	1	0	45.065	0	0	0	0	0	2.36277	2.36277	2	0	0	0	0	0	0	0	0	1	0	0	0	0	0	0	7
09c0a3f49d5380e55823e4da694b7fa2	23100	0	0	31.1732	0	0	0	0	0	5.48392	5.48392	0	0	0	0	0	0	0	0	0	0	0	0	0	0	0	0	3
09c2dcf81e77a31f77accd9e066729d7	944.733	0	0	25.6071	1	0	0	0	0	6.80356	6.80356	0	0	0	0	0	0	0	0	0	0	0	0	0	0	0	0	8
09c3ef0a163e1f1e0c5969ca0ae77940	23036.6	1	0	33.1034	0	0	0	0	0	0.0958248	0.0958248	0	0	0	0	0	0	0	0	0	0	0	0	0	0	0	0	3
09c5050aa3825f92abc3478717edb5c9	55038.9	1	0	40.0055	0	0	0	0	0	4.01369	4.01369	1	0	0	0	0	0	0	0	0	0	0	0	0	0	0	0	10
09c513d8093749996fac2f9dce3ec650	20169.2	0	1	81.2895	0	0	0	2	2	4.42437	4.42437	3	1	0	0	1	0	0	1	0	0	1	0	1	0	1	0	85
09c5422a6ddd4b681cee8253b4c477c3	10007	0	0	30.8282	0	0	0	0	0	0.44627	0.44627	0	0	0	0	0	0	0	0	0	0	0	0	0	0	0	0	9
09c69b1706543f58254ec46b62e8cff4	17446.7	1	1	61.848	0	0	0	2	2	0.416153	0.416153	12	1	0	0	1	0	0	1	0	0	0	0	1	0	0	1	10
09c992eb6567dbe0130e002afe1ba58f	15563.2	1	1	44.7447	0	0	0	2	2	1.37988	1.37988	0	0	0	0	0	0	0	0	0	0	0	0	0	0	0	0	1
09ca6970edfbf320a9b7776f0c399b5b	9697.14	0	0	32.4517	0	0	0	0	0	10.5927	10.5927	0	0	0	0	0	0	0	0	0	0	0	0	0	0	0	0	16
09cbc14169e5182276ee50538bdb4147	72586.7	1	0	42.0726	0	0	0	0	0	0.52293	0.52293	0	0	0	0	0	0	0	0	0	0	0	0	0	0	0	0	8
09cc91cc350b4fe65fc1bef1c6b585ba	39857.6	1	0	23.3484	0	0	0	0	0	10.2834	10.2834	0	0	0	0	0	0	0	0	0	0	0	0	0	0	0	0	35
09ce8d2d27391f6531380d5738bacb0c	25650.9	1	0	38.2094	1	0	0	0	0	1.31691	1.31691	0	0	0	0	0	0	0	0	0	0	0	0	0	0	0	0	6
09cff5b735fa1f6fdcfe64a60ef72cc9	20376.9	1	0	80.0329	0	1	0	1	0	3.13484	7.85216	0	1	0	0	0	0	0	0	0	0	0	0	1	0	0	0	45
09d0f563a120694bee2d91c6732d9c93	16936	0	0	20.7392	0	0	0	0	0	13.922	13.922	0	0	0	0	0	0	0	0	0	0	0	0	0	0	0	0	16
09d2a816f2d64893e7bf1384903a0ed3	9073.17	1	0	28.2491	0	0	0	0	0	1.36345	1.36345	0	1	0	0	0	0	0	0	0	0	0	0	0	0	0	0	15
09d51c4ceda8099df6c5f80a9645a127	15758.1	0	0	29.0595	1	0	0	0	0	13.5058	13.5058	0	0	0	0	0	0	0	0	0	0	0	0	0	0	0	0	27
09d7f50f487413a695b1dc498025a4c7	17943.8	0	0	35.4031	0	0	0	0	0	11.8385	11.8385	0	0	0	0	0	0	0	0	0	0	0	0	0	0	0	0	10
09d8d6818759c0122e10af17359d37c6	29829.1	0	0	33.0951	0	0	0	0	0	0.498289	0.498289	0	0	0	0	0	0	0	0	0	0	0	0	0	0	0	0	11
09d9d842bda0efa17faec8a550a4b651	95.7895	0	0	64.9993	0	0	0	0	0	0.0930869	0.0930869	3	1	1	0	1	0	1	0	0	0	0	1	1	0	0	0	3
09da423aa29f62db1a48f76f88894018	10960	1	0	65.0979	0	0	0	0	0	4.68994	4.68994	3	0	0	0	0	0	0	0	0	0	0	0	0	0	0	0	13
09db23df7d7bfef60f15e7ee4eb6c968	764.188	1	0	28.5038	1	0	0	0	0	0.922656	0.922656	1	0	0	0	0	0	0	0	0	0	0	0	0	0	0	0	3
09db8473e74bbdbb25556b7fb02efe6f	95525	1	0	57.3771	0	1	0	1	0	1.99316	2.94593	9	0	0	0	0	0	1	0	0	0	0	0	0	0	0	0	23
09dd7bb96d8fc465d1f16486ec4340e8	47696.1	1	0	32.6954	0	0	0	0	0	12.6845	12.6845	0	0	0	0	0	0	0	0	0	0	0	0	0	0	0	0	7
09de0d8a34424cd29754b656df2e39ee	25707.7	0	0	37.7467	0	0	0	0	0	10.3956	10.3956	0	0	0	0	0	0	0	0	0	0	0	0	0	0	0	0	21
09e0f0111ac04447fdaaac664fa1cd2e	44715.4	1	0	37.1389	0	0	0	0	0	9.14168	9.14168	0	0	0	0	0	0	0	0	0	0	0	0	0	0	0	0	1
09e0f061d2399796801355bf9b069bd4	5123.08	0	0	20.0438	1	0	0	0	0	6.04791	6.04791	0	0	0	0	0	0	0	0	0	0	0	0	0	0	0	0	6
09e2d43e23bded69f96e69854283429e	15840	0	1	21.7221	0	0	0	2	2	0.87885	0.87885	0	0	0	0	0	0	0	0	0	0	0	0	0	0	0	0	1
09e2fe8a490aac540c4085364781dba4	25280	0	0	36.167	0	0	0	0	0	1.89733	1.89733	1	0	0	0	0	0	0	0	0	0	0	0	0	0	0	0	16
09e36219b7a69e5c8b5294a1556022ee	17479.4	1	0	27.9179	0	0	0	0	0	12.167	12.167	0	0	0	0	0	0	0	0	0	0	0	0	0	0	0	0	2
09e386a5f43ec32817f384a22df291f2	4971.43	1	0	22.0534	0	0	0	0	0	6.61191	6.61191	0	0	0	0	0	0	0	0	0	0	0	0	0	0	0	0	5
09e4a515973eecf1bce5f357093704a7	40438.9	1	0	33.7194	0	0	0	0	0	5.46201	5.46201	0	0	0	0	0	0	0	0	0	0	0	0	0	0	0	0	10
09e60f959b898821b2f3f8d5861abc5f	11402.8	1	0	26.5982	0	0	0	0	0	9.97125	9.97125	0	0	0	0	0	0	0	0	0	0	0	0	0	0	0	0	5
09e77ba4448f9003baba3c50ef80dae0	12507.7	0	0	61.6044	0	0	0	0	0	2.7488	2.7488	1	1	0	0	0	0	0	0	0	0	0	0	1	0	0	0	16
09e81b8612a817f971247a7b576443a4	0	0	0	19.5181	0	0	0	0	0	5.60712	5.60712	0	0	0	0	0	0	0	0	0	0	0	0	0	0	0	0	13
09ea18924f20ed78f8d687867814e605	25694.9	0	0	50.757	0	0	0	0	0	3.25804	3.25804	0	0	0	0	0	0	1	0	0	0	0	0	0	0	0	0	8
09eae9005e3806621212ed320126a427	166.533	1	0	76.2765	0	0	0	0	0	5.70568	5.70568	0	0	0	0	0	0	0	0	0	0	0	0	0	0	0	0	12
09eb2357f3224ddeea2e4d6be60d1554	22764.3	0	0	33.9083	0	0	0	0	0	1.68925	1.68925	1	0	0	0	0	0	0	0	0	0	0	0	0	0	0	0	19
09ed11e0d237417240e75ff86f7d62a6	1067.08	0	1	76.2793	0	0	0	2	2	1.64819	1.64819	3	1	0	1	0	0	1	1	0	0	0	0	1	1	0	0	128
09ee74eb1e2a264abedffc7a12466ec2	12669.2	0	0	53.8973	0	0	0	0	0	6.62012	6.62012	0	0	0	0	0	0	0	0	0	0	0	0	0	0	0	0	18
09f00dd0aaa933dbafda009d8c82af99	29631.2	0	0	28.6845	0	0	0	0	0	6.73511	6.73511	0	0	0	0	0	0	0	0	0	0	0	0	0	0	0	0	25
09f1a7e4b1ff601b78fe9ff1b78232fe	10753.8	1	0	56.6817	1	0	0	0	0	4.23819	4.23819	1	1	0	0	0	0	0	0	0	0	0	0	0	0	1	0	11
09f3f26a368b4b86ca602d8270f2abf1	4795.67	1	1	56.564	0	0	0	2	2	0.287474	0.287474	1	1	0	1	0	0	1	0	0	1	0	0	1	0	0	0	3
09f48fd4353782eb2015edf3c4e58e25	0	1	0	20.3094	0	0	0	0	0	0.243669	0.243669	0	0	0	0	0	0	0	0	0	0	0	0	0	0	0	0	6
09f505e9ce10d38785475a23f80345c8	19556.2	1	1	30.7981	1	0	0	2	2	8.66256	8.66256	2	0	0	0	0	0	0	0	0	0	1	0	0	0	0	0	50
09f540a24817561b1379241ed2b6a843	0	0	0	49.5414	0	0	0	0	0	9.28405	9.28405	1	0	0	0	0	0	0	0	0	0	0	0	0	0	0	0	57
09f69de56b0fffe2574f5687580b7691	20376.9	1	0	63.6687	0	1	0	1	0	0.648871	12.7912	1	1	1	0	0	0	0	0	0	1	0	1	1	0	1	0	19
09f6e8c34710d15bd3d5fd6179fcd121	6630.12	1	0	38.6749	0	0	0	0	0	9.98768	9.98768	0	0	0	0	0	0	0	0	0	0	0	0	0	0	0	0	49
09f951a4afbd9b23e987fc816d97c319	3285.26	0	0	26.9925	0	0	0	0	0	1.94661	1.94661	0	0	0	0	0	0	0	0	0	1	0	0	0	0	0	0	39
09faa1524bfb9756bd5127754e0d73ca	57538.5	0	0	52.5804	0	0	0	0	0	2.423	2.423	0	0	0	0	0	0	0	0	0	0	0	0	0	0	0	0	4
09fc1fddee0e0d92953b7d3ad7368c78	23972.4	1	0	32.104	0	0	0	0	0	1.68652	1.68652	2	0	0	0	0	0	0	0	0	0	1	0	0	0	0	0	38
09fc6636c887017d158f4162e33ee758	28078	0	0	44.6023	0	0	0	0	0	4.62149	4.62149	1	0	0	0	0	0	0	0	0	1	0	0	0	0	0	0	11
09fdd032d063fcfea9de4c45845bf6ed	6994.11	1	0	23.2444	0	0	0	0	0	6.13279	6.13279	0	0	0	0	0	0	0	0	0	0	0	0	0	0	0	0	12
09feea3f358b605c8f2432ec05107382	33915.4	0	0	55.5373	0	0	0	0	0	3.22245	3.22245	4	0	1	0	0	0	0	0	0	0	0	0	0	0	0	0	22
09ff3b63d6d452299c92ced413353d51	32292.3	0	0	50.1821	0	0	0	0	0	4.85969	4.85969	3	0	0	0	0	0	0	0	0	0	0	0	0	0	0	0	17
0a00681710ced347da76ecfc8395cc01	13190.8	0	0	21.0459	0	0	0	0	0	7.0883	7.0883	0	0	0	0	0	0	0	0	0	0	0	0	0	0	0	0	4
0a007e3eb810a83b176e5b001e6694bb	0	1	0	18.8364	1	0	0	0	0	0.960986	0.960986	0	0	0	0	0	0	0	0	0	0	0	0	0	0	0	0	23
0a01cbe56992f7655097ae12b0eb621d	15840	0	1	45.2457	0	0	0	2	2	0.495551	0.495551	0	0	0	0	0	0	0	0	0	0	0	0	0	0	0	0	6
0a0275e6651e5025450c2225c983bbd6	7825.41	1	0	29.0212	0	0	0	0	0	2.81999	2.81999	0	0	0	0	0	0	0	0	0	0	0	0	0	0	0	0	4
0a0389bb451bb856fa4cda3326fb51cf	0	1	0	19.9452	0	0	0	0	0	2.61739	2.61739	0	0	0	0	0	0	0	0	0	0	0	0	0	0	0	0	6
0a0601c6b6027388836b71043144f42a	0	0	1	55.5099	0	0	0	2	2	1.54141	1.54141	8	1	0	0	0	0	0	0	0	0	0	0	1	0	0	0	58
0a064f357ad8bdcde3d308bb2caf6949	16054.7	1	0	50.141	0	0	0	0	0	1.28953	1.28953	4	0	0	1	0	0	0	0	0	0	0	0	0	0	0	0	50
0a0b128ed2af5cfb331b5031b886ebb8	118.471	1	0	65.8754	0	0	0	0	0	1.82341	1.82341	8	1	1	1	0	0	0	1	0	0	0	1	1	0	0	0	76
0a0b1ca1454e8482b9660bbecad70cb7	59306.7	1	0	38.6229	0	0	0	0	0	3.5729	3.5729	1	0	0	0	0	0	0	0	0	0	0	0	0	0	0	0	11
0a0b29b2abf75e6e6022bc7caaea03e7	2833.88	1	1	73.3279	0	0	0	2	2	4.63518	4.63518	2	0	0	0	0	0	0	0	0	0	0	0	0	0	0	0	8
0a0d22cc06eda990f3db712f36966ab5	17454.1	0	0	50.1027	0	0	0	0	0	2.7488	2.7488	1	0	0	0	0	0	0	0	0	0	0	0	0	1	0	0	35
0a0d74997a9148ba4d37e9c2c517327c	20357.1	1	0	47.488	0	0	0	0	0	5.64271	5.64271	0	0	0	0	0	0	0	0	0	0	0	0	0	0	0	0	2
0a0dcd0bafb1b9a074a7fe64f9d9335d	13391.9	0	0	31.1841	1	0	0	0	0	12.8296	12.8296	0	0	0	0	0	0	0	0	0	0	0	0	0	0	0	0	21
0a0fae357b3ea6b127b790a9abed2f85	2320	0	0	63.2608	0	0	0	0	0	10.5216	10.5216	1	1	1	0	0	0	0	0	0	1	0	1	1	1	1	0	19
0a110903b5efd99098fa0388b1138da2	10372.8	0	0	63.5127	0	0	0	0	0	1.76591	1.76591	2	0	0	0	0	0	0	0	0	0	0	0	0	0	0	0	27
0a137b814ffdd15bc49d531cf1338cfd	29013.8	0	0	35.1102	0	0	0	0	0	6.65298	6.65298	0	0	0	0	0	0	0	0	0	0	0	1	0	0	0	0	15
0a157f098535b9bd6d3188e292128227	20376.9	1	0	80.8296	0	0	0	0	0	10.7543	10.7543	0	0	0	0	0	0	0	0	0	0	0	0	0	0	0	0	17
0a17693b60d6a0747534073df9364a78	0	1	0	20.0821	0	0	0	0	0	3.29637	3.29637	0	0	0	0	0	0	0	0	0	0	0	0	0	0	0	0	16
0a185a4d35f21b0d8ba1a54055226ac6	6253.35	0	0	24.4107	0	0	0	0	0	3.32375	3.32375	0	0	0	0	0	0	0	0	0	0	0	0	0	0	0	0	16
0a18cec245be4824f3aa764e8ca6c6b5	19860	1	0	25.4456	0	0	0	0	0	11.4524	11.4524	0	0	0	0	0	0	0	0	0	0	0	0	0	0	0	0	13
0a18f91b2751fdbb2d5d7afdbf9c4b2b	37561.5	0	0	23.3812	1	0	0	0	0	7.40589	7.40589	0	0	0	0	0	0	0	0	0	0	0	0	0	0	0	0	10
0a1af53e8b346c9bf3db712f36966ab5	16373	0	0	19.9507	1	0	0	0	0	9.94661	9.94661	0	0	0	0	0	0	0	0	0	0	0	0	0	0	0	0	12
0a1d523676c2eba54046eb7a0756a084	20376.9	1	1	69.5907	0	0	0	2	2	0.17796	0.17796	6	0	0	0	0	0	0	0	0	1	0	0	1	0	0	0	5
[truncated: 49,916 more rows]
